# Supplementary material for: The public’s attitude to and acceptance of periodic doses of the COVID-19 vaccine: A survey from Jordan
Source: PLoS One. 2022 Jul 20;17(7):e0271625. doi: 10.1371/journal.pone.0271625 (PMC9299352; doi:10.1371/journal.pone.0271625)
Supplement: S1 Data — (XLSX) [file pone.0271625.s001.xlsx]

## Sheet: BOOSTER DOSE whole 
Age	Gender	Nationality	Insurance	Working	Income	Edu level	Marriage	Have child	Living	Smoking	65	Corona	Side effect	12	5	COVID-19	NEWS	AS1	AS2	AS3	AS4	AS5	AS6	AS7	AS8	AS9	AS10	AS11	AS12	AS13	AS14	AS15	AS16	AS17	AS18	AS19	AS20	AS21	AS22	AS23	AS24	ANNUAL
43	2	1	2	2	2	5	2	2	1	2	2	2	2	1	1	2	3	1	1	1	1	3	1	3	3	3	2	2	3	1	1	3	3	1	1	2	1	1	3	3	3	3
27	2	1	2	3	1	5	1		2	1	1	2	1	3	1	1	2	2	1	1	1	2	1	3	1	1	3	3	3	1	3	1	1	1	3	2	2	2	2	2	1	1
49	2	1	1	1	1	1	2	2	1	1	1	2	2	1	1	1	4	2	2	2	2	2	2	2	2	2	2	2	2	1	2	3	3	2	2	2	2	2	2	2	2	1
33	2	1	2	1	1	4	2	1	2	1	1	2	2	5	5	1	1	2	2	2	1	2	1	3	2	2	2	2	2	1	1	2	2	2	2	2	2	1	3	2	2	1
29	1	1	1	2	2	4	1	1	1	2	2	2	3	1	1	1	3	1	1	1	1	1	1	1	1	1	1	1	1	1	1	1	1	1	1	1	1	1	1	1	1	1
35	2	1	2	1	2	4	2	2	1	1	1	1	1	2	2	4	2	3	2	3	2	2	1	2	2	2	3	3	3	3	3	2	2	2	3	3	3	3	3	3	3	3
43	2	1	2	1	1	2	2	2	1	1	1	2	1	1	2	1	4	2	1	1	1	1	3	3	3	2	2	2	3	1	1	1	1	1	3	2	3	3	1	1	1	3
39	1	1	2	2	4	4	2	2	1	2	2	2	2	1	2	1	4	3	3	2	3	3	1	1	1	1	3	3	3	1	2	3	3	1	3	3	3	3	1	3	1	2
37	1	1	1	2	4	4	2	2	1	1	2	2	2	5	1	1	2	2	3	3	2	3	1	2	2	3	3	3	3	2	3	3	3	3	3	3	3	3	2	3	2	3
26	1	1	1	2	4	4	2	1	2	2	2	2	2	5	5	1	1	2	2	2	2	2	2	2	2	2	2	2	2	2	2	2	2	2	2	2	2	2	2	2	2	2
35	1	1	1	2	3	4	2	1	2	2	2	2	1	5	5	3	3	2	3	2	3	3	2	3	2	2	3	3	3	2	1	2	2	1	3	3	3	3	1	3	2	2
20	1	1	2	5	1	3	1	1	2	2	1	2	2	3	1	2	3	2	2	2	2	2	2	2	2	2	2	2	2	2	2	2	2	2	2	2	2	2	2	2	2	1
22	1	1	2	5	1	3	1	1	2	1	1	2	2	1	1	1	3	2	2	2	2	2	1	1	1	3	3	2	2	1	2	3	3	1	1	1	1	1	1	2	2	2
26	1	1	2	1	1	1	1	2	1	2	2	2	2	2	2	1	1	1	1	1	1	1	1	1	1	1	1	1	1	1	1	1	1	1	1	1	1	1	1	1	1	2
25	1	1	2	3	2	5	1	1	2	2	2	2	2	5	5	1	1	3	3	3	3	3	1	1	1	3	3	3	3	1	2	2	2	1	3	3	3	3	1	3	2	2
31	1	1	1	1	1	4	1	1	2	2	2	2	2	5	5	1	1	2	3	3	1	3	2	1	2	2	1	2	3	1	1	2	2	1	2	2	2	3	2	3	2	3
23	2	2	1	1	1	4	1	1	2	1	2	2	2	5	5	1	1	2	1	1	1	1	2	3	1	2	1	2	3	3	1	2	2	1	2	2	3	3	3	3	1	3
40	1	1	2	2	2	4	2	1	1	1	2	2	1	5	5	1	2	3	2	2	3	3	1	1	1	1	1	1	3	3	1	1	1	1	3	3	3	3	3	1	3	1
37	1	1	2	2	4	5	2	2	1	1	2	2	2	3	3	1	2	1	2	2	3	3	1	3	1	1	2	2	3	1	3	3	3	2	2	2	2	3	2	3	1	1
31	2	1	1	2	1	5	1	1	1	1	2	2	2	5	5	2	1	1	3	1	1	2	3	3	3	3	2	2	2	1	2	2	2	1	2	2	2	2	3	1	1	1
27	2	1	2	3	1	5	1	1	2	1	2	2	2	3	1	2	4	1	1	1	1	1	1	3	2	1	1	2	3	3	3	2	2	2	1	1	2	2	2	1	1	1
28	1	1	1	3	1	5	1	1	2	1	2	2	1	5	5	1	1	1	1	1	2	3	1	3	3	1	1	1	2	1	3	3	3	3	3	2	1	1	3	1	2	1
44	2	1	2	2	2	4	2	2	1	1	2	2	1	1	1	2	4	1	1	1	1	1	2	3	3	3	2	2	1	1	2	3	3	3	2	2	2	2	2	2	2	1
31	2	1	2	1	1	2	2	2	1	2	2	1	1	2	2	1	1	2	2	1	2	1	1	3	3	1	1	1	1	3	3	3	3	2	1	1	1	1	1	1	1	1
29	2	1	2	2	2	4	2	2	1	1	2	2	3	5	5	2	2	1	3	3	3	3	3	3	1	3	2	2	3	1	3	3	3	3	3	3	3	3	3	3	3	3
27	2	1	2	2	2	4	2	2	1	1	1	2	2	5	5	2	2	1	1	1	2	2	2	3	3	3	1	3	3	1	2	3	3	3	2	2	2	3	2	3	3	1
29	2	1	2	2	2	4	2	2	2	2	1	2	3	1	1	2	2	1	1	1	2	1	3	3	3	2	1	1	2	1	3	3	3	2	3	3	2	2	3	1	3	1
27	2	1	2	3	1	5	1	1	1	1	2	2	2	5	5	1	2	2	1	3	1	3	1	3	2	2	3	3	3	1	3	3	3	3	3	3	2	2	2	3	3	3
32	2	1	2	2	2	4	2	2	2	1	2	2	1	1	1	1	1	1	1	1	1	1	1	3	3	1	3	2	3	1	3	1	1	3	1	1	3	3	3	2	3	1
29	2	1	2	2	1	2	1	1	1	1	2	2	2	5	5	1	1	2	2	2	2	2	2	2	2	2	2	2	2	2	2	2	2	2	2	2	2	2	2	2	2	1
40	2	1	1	1	1	1	2	2	1	1	1	2	2	1	1	2	4	1	2	3	2	2	2	2	2	2	2	2	1	1	1	2	2	2	2	2	2	2	2	2	2	3
29	2	1	1	1	1	5	2	2	2	1	2	2	2	5	3	2	1	1	1	1	1	3	1	3	3	2	2	2	2	1	1	1	1	1	2	2	3	3	2	2	3	1
32	2	1	2	2	1	4	2	2	2	1	2	2	3	5	5	2	2	1	1	1	1	2	3	3	3	3	1	1	1	2	1	2	2	1	1	1	1	1	3	1	3	1
30	2	1	2	5	1	5	3	1	2	1	2	2	2	5	5	1	2	1	1	1	1	2	2	3	3	3	3	2	2	3	1	3	3	2	2	2	3	3	3	1	3	1
29	2	1	2	2	2	4	2	2	1	1	2	2	2	5	5	2	2	1	2	1	1	1	1	1	1	1	1	1	1	1	1	1	1	1	1	1	1	1	1	1	1	1
37	2	1	2	1	1	1	2	2	1	1	2	2	1	1	1	1	1	1	1	1	1	1	1	1	1	1	1	1	1	1	1	1	1	1	1	1	1	1	1	1	2	1
54	2	1	2	1	1	4	2	2	1	1	1	2	2	2	2	1	4	1	1	2	1	1	1	1	1	2	1	1	3	1	1	2	2	1	2	1	2	2	2	2	1	2
70	2	1	1	1	1	1	2	1	2	1	2	2	1	5	5	1	4	1	2	2	1	3	3	1	1	1	3	3	3	1	3	2	2	3	2	2	3	1	3	1	3	1
42	2	1	2	2	2	2	2	2	1	1	2	2	2	1	2	2	1	1	2	2	1	3	3	3	3	2	1	3	2	2	3	3	3	2	2	2	3	3	3	1	1	1
53	2	1	2	2	2	4	2	2	2	1	1	2	2	1	1	1	3	2	3	2	3	3	2	2	2	2	2	2	3	2	2	2	2	1	3	2	3	3	2	2	2	2
32	2	1	2	2	2	4	2	2	2	1	2	2	1	5	2	1	2	1	3	1	1	1	2	2	3	2	2	1	1	1	1	1	2	2	2	2	2	2	2	2	2	1
30	2	1	2	2	2	4	2	2	2	1	2	2	1	1	1	2	3	1	1	1	1	1	1	1	1	1	1	1	1	1	1	1	1	1	1	1	1	1	1	1	1	1
30	2	1	2	2	2	5	1	1	1	1	2	2	2	5	1	1	2	1	1	1	1	1	1	3	3	3	1	1	2	1	2	3	3	2	2	3	1	1	3	2	3	1
33	2	1	2	2	2	4	2	2	1	1	1	2	2	5	5	1	1	2	1	3	3	2	1	2	2	2	1	3	3	3	1	2	2	2	2	2	2	2	2	3	2	3
37	2	1	1	1	2	1	2	2	1	1	2	2	3	3	3	1	1	2	2	2	3	2	2	3	3	3	2	2	2	3	3	3	3	3	2	2	2	2	2	3	2	3
27	2	1	2	3	1	4	1	1	1	2	1	2	2	1	1	5	3	2	2	2	2	2	2	2	2	2	2	2	2	2	2	2	2	1	1	2	2	1	1	1	1	1
46	1	1	2	2	2	5	2	2	2	1	1	2	2	2	1	1	4	2	2	1	1	3	1	1	1	1	1	1	3	1	1	1	1	1	1	2	1	1	1	1	1	3
33	2	1	2	1	1	2	2	2	1	1	1	2	3	1	1	1	4	1	1	1	1	2	2	3	3	2	1	1	1	1	1	3	3	2	1	1	1	1	3	1	3	1
37	2	1	2	1	2	4	2	2	2	1	2	2	2	1	1	2	4	2	2	2	2	2	2	2	2	2	2	2	2	1	1	2	2	1	2	2	2	1	2	2	2	1
40	2	1	2	2	2	4	2	2	1	2	1	2	3	5	3	2	4	1	1	1	1	3	2	2	2	2	2	2	2	2	2	2	2	2	2	2	2	2	2	2	2	3
41	1	1	1	2	4	5	2	2	1	2	2	2	1	2	2	1	1	3	3	1	1	3	2	1	1	1	3	3	3	1	3	3	3	1	3	3	3	3	2	3	1	3
23	2	1	2	5	1	5	1	1	1	1	1	2	2	5	5	1	2	1	1	1	2	2	1	3	3	2	2	1	3	1	2	3	3	1	1	2	2	2	2	2	1	1
31	2	1	2	2	2	4	2	2	1	2	2	2	3	5	3	1	3	2	3	1	2	2	1	1	1	2	2	2	2	3	2	1	1	2	1	2	1	1	1	2	1	3
45	2	1	2	1	1	1	1	1	2	1	1	1	1	1	1	1	3	1	1	1	1	1	1	1	1	1	1	1	1	1	1	1	1	1	1	1	1	1	1	1	1	1
27	2	1	2	2	2	4	1	1	1	1	1	2	1	5	5	2	1	1	1	1	1	1	3	3	3	3	1	2	2	3	1	3	3	1	1	2	1	1	2	2	2	1
38	2	1	1	1	2	5	2	2	1	1	1	2	2	5	1	2	1	1	2	1	1	2	3	3	3	2	1	1	2	3	1	3	3	3	1	1	1	2	2	1	3	1
28	2	1	1	2	1	1	1	1	1	1	2	2	1	5	5	1	1	1	1	2	2	1	2	2	2	2	2	2	3	3	2	2	2	1	1	1	1	1	3	3	3	1
48	2	1	2	2	2	4	1	1	1	1	2	2	1	5	5	1	2	2	2	2	3	3	1	3	2	3	3	2	3	1	3	3	3	1	2	2	2	2	1	2	2	3
41	2	1	2	1	1	1	2	2	1	1	2	2	2	3	3	2	3	2	3	2	3	3	3	3	1	1	3	3	3	1	1	3	3	1	2	2	2	2	1	2	2	1
25	2	1	2	2	2	4	1	1	2	1	1	2	3	3	1	1	2	2	2	2	2	2	2	2	2	2	2	2	2	2	2	2	2	2	2	2	2	2	2	2	2	3
32	2	1	1	1	1	1	2	2	1	1	1	2	1	1	1	1	1	1	1	1	1	1	3	3	3	1	2	1	3	1	2	3	3	3	1	1	1	1	3	2	3	1
25	2	1	1	2	1	4	1	1	1	2	1	2	3	5	5	2	3	1	1	1	1	1	1	3	3	1	3	3	3	3	3	2	3	3	1	3	2	3	2	1	3	1
34	2	1	2	2	3	5	2	2	1	1	1	2	2	2	2	2	4	3	2	2	3	2	1	3	2	2	2	2	3	2	2	2	2	2	3	3	3	3	2	3	2	3
37	2	1	2	1	1	1	2	2	1	1	2	2	3	1	1	1	1	1	2	1	1	1	2	3	3	1	1	1	1	1	2	3	3	1	1	1	1	1	3	3	2	1
26	2	1	2	2	1	5	1	1	2	1	1	2	2	5	5	2	4	1	1	1	1	2	2	3	3	3	2	2	3	1	2	3	1	2	2	1	1	2	3	3	3	1
32	2	1	2	1	1	4	2	2	1	1	2	2	3	5	1	1	2	1	2	1	2	3	3	3	3	3	1	1	1	2	2	1	1	3	1	1	1	1	2	2	3	1
54	2	1	2	1	2	2	2	1	1	1	2	2	3	1	5	1	3	1	1	2	3	2	2	1	1	3	2	1	3	1	3	3	3	3	2	2	3	3	3	3	2	3
29	1	1	1	1	1	4	1	1	2	2	1	1	1	1	1	1	2	1	1	1	1	1	1	1	1	1	1	1	1	1	1	1	1	1	1	1	1	1	1	1	1	1
35	2	1	2	2	3	4	1	1	1	1	2	2	3	5	5	2	2	2	3	2	1	3	2	2	2	2	3	3	3	3	1	2	3	1	2	2	3	3	2	3	1	1
30	2	1	2	1	2	4	2	2	1	1	1	2	2	5	1	1	1	1	1	1	1	3	2	2	3	3	1	3	3	2	1	3	3	1	3	3	2	2	2	2	1	1
51	2	1	2	1	1	1	2	2	1	1	2	2	2	1	1	2	1	1	1	1	1	1	2	3	1	1	1	1	2	1	2	1	3	1	1	1	1	1	3	3	3	1
62	2	1	2	5	1	2	2	1	2	1	2	2	1	5	5	1	4	2	3	2	2	2	3	2	3	3	3	3	3	1	3	2	2	1	3	2	3	3	1	3	2	2
26	2	1	1	2	4	2	1	2	2	1	2	1	1	1	4	4	3	2	1	1	1	1	1	1	1	1	1	1	1	1	1	1	1	1	1	1	1	1	1	1	1	2
35	2	1	1	1	2	1	2	2	1	1	1	2	1	3	3	2	2	2	3	2	1	3	1	3	2	1	2	2	3	2	1	1	1	1	3	2	3	2	2	3	1	1
30	2	1	1	2	2	5	1	1	1	1	1	2	1	5	5	1	3	1	1	1	1	1	1	1	1	2	1	1	3	1	1	2	2	1	1	1	1	1	2	2	3	1
35	2	1	2	2	2	4	2	2	1	1	1	2	2	5	5	1	2	2	2	2	2	2	2	2	2	2	2	2	2	2	2	2	2	2	2	2	2	2	2	2	2	2
38	2	1	2	2	2	4	2	2	1	1	2	2	2	1	1	2	1	1	2	2	1	3	1	3	3	1	2	2	3	1	1	3	1	3	1	1	1	1	3	1	3	1
33	2	1	1	3	2	5	2	2	1	2	2	2	2	1	1	1	4	2	2	2	3	3	2	3	3	3	2	2	3	1	1	3	3	2	2	2	2	3	1	2	3	1
19	1	1	2	5	1	3	1	1	2	2	1	2	2	1	1	1	2	1	2	1	1	3	1	2	2	2	2	2	2	1	1	3	3	2	3	3	1	1	2	3	2	1
34	2	1	2	2	2	4	1	1	2	2	2	2	1	5	5	1	3	2	2	2	2	2	1	1	2	2	2	2	3	3	2	2	2	3	2	2	2	2	2	2	2	1
33	1	1	2	2	4	4	1	1	1	2	1	2	3	5	5	1	3	2	2	2	2	3	1	3	2	2	3	2	3	1	2	3	3	2	3	3	2	3	3	3	3	2
20	2	1	2	5	1	3	1	1	2	2	2	2	2	1	1	2	1	1	1	1	1	1	2	2	1	1	3	1	1	1	1	1	1	1	1	1	1	1	1	1	1	1
65	1	1	2	5	1	5	2	2	1	2	1	2	2	5	5	3	4	2	3	3	3	3	1	3	2	2	2	2	3	1	1	3	2	1	3	2	3	3	2	3	3	2
26	2	1	1	1	1	4	2	2	1	1	1	2	2	5	5	1	1	1	2	1	2	2	2	2	2	2	2	2	2	1	3	3	3	1	2	2	2	2	2	2	2	3
30	2	1	1	1	1	1	2	2	1	1	2	2	1	1	1	1	2	2	1	1	1	1	1	3	3	3	2	2	3	3	1	3	3	2	1	1	2	2	2	1	3	1
40	2	1	2	2	2	5	1	1	1	1	2	2	3	5	5	1	2	2	2	2	2	2	2	2	2	2	2	2	2	2	2	2	2	2	2	2	2	2	2	2	2	1
53	2	1	2	1	1	2	2	2	1	1	2	2	2	1	1	2	3	1	1	2	2	2	2	2	2	2	2	2	2	2	2	2	2	2	2	2	2	2	2	2	2	1
29	2	1	2	1	1	4	2	2	1	1	1	1	1	5	1	4	1	1	1	1	1	2	3	3	3	3	1	1	1	1	1	3	3	2	2	1	1	1	2	1	3	1
24	1	1	2	2	1	4	2	1	1	2	2	2	1	5	5	1	2	2	2	1	2	2	1	3	2	2	3	3	3	1	1	3	1	1	2	2	3	3	2	3	1	3
29	1	1	2	2	1	4	2	2	1	2	1	2	2	5	5	2	4	1	1	2	2	2	2	2	3	3	3	1	1	2	3	1	2	3	1	3	2	2	1	2	3	3
36	2	1	2	2	2	2	2	2	1	1	1	2	3	1	1	2	4	1	2	1	2	3	2	3	2	1	3	3	3	3	3	3	3	2	2	2	3	3	3	2	3	3
45	2	1	2	2	2	5	2	2	1	1	1	2	2	2	2	1	4	1	2	1	2	3	1	1	1	2	2	2	3	1	3	3	3	1	3	2	3	3	2	2	1	1
23	1	1	2	5	1	3	1	1	1	2	2	2	2	5	5	1	1	1	2	2	1	3	2	1	1	2	2	2	2	1	1	2	2	1	2	2	2	3	2	1	2	1
22	1	1	2	5	1	3	1	1	1	1	1	2	2	5	5	1	2	2	3	3	3	3	1	1	1	3	2	2	3	3	1	3	2	1	3	3	3	3	2	2	2	2
48	2	1	2	5	2	4	2	2	1	2	1	2	2	1	1	2	4	1	3	3	2	3	3	3	2	2	1	3	3	2	3	3	3	2	2	2	3	3	2	3	3	1
36	2	1	2	2	2	2	2	2	1	1	2	2	2	3	1	2	3	2	1	2	2	3	2	3	3	2	2	2	3	1	2	3	3	1	2	2	2	2	1	2	2	3
41	1	1	2	2	3	5	1	1	1	1	2	2	3	5	5	1	2	1	2	1	1	2	3	3	3	2	1	2	3	1	1	2	2	2	2	2	2	2	1	2	3	3
30	2	1	2	2	1	5	1	1	1	1	2	2	1	5	5	1	2	2	1	2	2	3	1	3	1	2	3	2	3	1	1	3	3	2	3	2	1	3	1	3	1	3
31	2	1	2	2	1	2	2	2	1	1	2	2	2	1	2	1	3	2	3	1	1	2	2	3	2	2	2	2	2	3	1	1	2	2	2	2	2	2	2	2	2	1
31	2	1	2	3	1	4	1		1	2	2	2	1	5	5	1	2	1	2	2	1	3	2	2	1	3	2	2	3	1	1	2	2	2	3	2	2	2	2	3	3	3
39	2	1	2	2	2	5	2	2	1	1	2	2	3	1	1	1	1	1	2	2	3	3	1	3	3	3	2	2	2	1	1	1	1	1	2	1	2	2	1	1	2	1
65	1	1	2	5	3	4	2	2	1	1	1	2	2	5	5	1	4	1	1	3	1	3	2	1	1	2	2	2	3	1	1	2	2	1	3	2	3	3	2	3	2	2
60	2	1	2	5	1	2	2	2	1	1	2	2	2	5	5	2	4	1	1	2	2	1	1	3	3	1	1	2	3	1	1	3	1	1	1	2	2	3	1	3	2	3
28	2	1	2	2	2	4	2	2	1	1	2	2	2	5	5	2	2	2	2	1	1	3	1	3	1	2	2	1	3	1	1	2	1	1	2	2	3	3	2	3	2	3
22	2	1	2	5	1	3	1	1	1	2	2	2	2	3	3	4	3	2	2	3	2	3	2	2	2	2	2	2	2	2	2	2	2	2	2	2	2	2	2	2	2	2
25	2	1	1	1	1	4	1	1	2	2	2	2	2	1	1	2	2	1	1	1	1	2	2	3	3	3	2	2	2	1	1	3	3	1	1	1	1	1	2	1	3	1
29	1	1	2	3	1	4	2	1	1	1	1	2	2	5	5	1	3	1	2	1	3	2	1	1	3	1	1	1	2	1	1	3	1	3	1	1	1	1	1	2	2	1
31	1	1	2	2	2	5	2	2	1	1	1	2	1	5	5	1	1	1	1	2	1	2	3	3	3	2	1	1	2	3	1	3	3	3	1	2	1	1	3	1	2	1
27	2	1	2	3	1	5	2	2	2	1	1	2	2	1	1	1	2	1	2	1	2	2	3	3	2	3	2	2	1	1	1	1	1	1	2	2	3	3	2	3	3	3
42	2	1	2	2	3	5	2	2	1	1	1	2	2	2	1	2	2	1	1	1	1	3	3	3	3	3	3	1	2	1	1	3	3	3	3	3	3	1	2	2	3	1
51	2	1	2	1	3	4	2	2	1	2	1	2	3	5	5	1	4	3	3	3	3	3	1	3	1	1	2	3	3	1	1	2	2	1	3	2	3	3	1	2	1	2
36	1	1	2	2	2	4	2	2	1	2	1	2	3	5	1	2	1	3	3	3	3	3	1	3	3	1	3	3	3	1	3	3	3	1	3	3	3	3	1	3	3	2
32	2	1	1	1	1	5	2	2	1	2	1	2	3	5	1	2	2	1	1	1	1	2	2	2	3	3	2	2	3	1	3	2	3	2	2	2	2	2	3	2	3	3
22	1	1	2	5	1	3	1	1	1	1	1	2	1	3	3	2	1	3	2	3	3	3	1	1	2	2	3	3	3	1	1	3	3	3	3	3	3	3	1	3	2	2
18	1	1	2	5	1	3	1	1	1	1	1	2	1	5	5	1	1	2	2	2	2	2	2	3	2	2	2	2	3	1	2	2	2	1	2	2	2	2	2	3	3	3
52	1	1	2	1	1	5	2	2	1	2	1	2	2	3	5	1	4	2	2	2	3	3	2	2	3	3	2	2	3	1	1	3	3	1	2	2	2	2	2	2	3	1
33	1	1	1	1	1	4	2	2	1	2	1	2	2	5	1	2	2	1	1	1	1	2	2	2	1	3	2	2	3	1	1	2	2	2	2	2	2	2	3	2	2	1
39	1	1	2	2	2	4	2	1	2	2	2	2	1	5	1	1	1	1	2	2	1	2	2	3	3	3	2	1	3	2	1	3	3	1	3	3	3	3	2	2	2	1
22	2	1	1	1	1	4	1	1	1	1	1	2	2	5	5	1	1	2	2	2	1	2	2	3	3	2	2	2	2	1	2	2	2	2	2	2	2	2	2	2	2	3
20	1	1	2	5	1	3	1	1	2	1	2	2	1	5	5	4	2	1	2	1	2	3	2	3	2	3	3	3	2	1	1	3	3	2	2	3	2	2	2	2	2	1
26	2	1	2	3	1	4	1	1	1	1	2	2	1	5	5	1	1	2	2	2	2	2	2	2	2	2	2	2	2	2	2	2	2	2	2	2	2	2	2	2	2	1
33	1	1	1	1	1	1	2	2	1	1	2	2	1	3	3	1	2	3	3	3	3	3	3	3	3	3	3	3	3	3	3	3	3	3	3	3	3	3	3	3	3	2
22	2	1	2	1	1	1	2	2	1	1	1	2	2	5	5	2	1	3	3	1	1	3	2	3	3	2	3	3	3	2	1	1	1	1	3	3	3	3	2	3	1	3
33	2	1	2	1	2	4	2	2	2	2	1	2	1	1	1	1	1	1	1	1	1	2	1	2	2	1	2	2	2	1	2	2	2	2	2	2	2	2	2	2	2	1
21	2	1	1	5	1	3	1	1	1	1	1	2	2	5	5	1	2	1	2	2	1	3	2	3	3	3	2	2	2	1	3	3	3	1	2	2	2	3	3	2	3	1
21	2	1	1	5	2	3	1	1	1	2	1	2	2	5	5	1	3	2	1	2	2	2	2	2	3	3	1	2	3	3	3	3	2	2	3	3	2	3	2	3	3	2
21	2	1	2	5	1	3	2	2	1	2	1	2	3	5	5	2	1	1	2	2	1	1	1	3	3	2	2	2	3	1	1	3	3	1	2	1	2	1	3	3	2	1
20	2	1	1	5	1	3	1	1	1	1	2	2	2	5	5	1	1	1	1	1	1	3	3	3	3	3	1	1	3	1	1	1	1	1	3	1	3	3	2	2	1	1
35	2	1	2	1	1	4	2	2	1	1	2	2	2	5	2	1	2	3	2	2	2	3	2	2	1	3	2	3	3	3	2	1	1	1	3	3	3	3	2	2	1	2
35	1	1	2	2	3	4	2	2	1	2	1	2	2	1	1	2	3	2	2	2	2	2	2	2	2	2	2	2	2	2	2	2	2	2	2	2	2	2	2	2	2	3
62	1	1	2	2	2	2	2	2	1	2	1	2	2	1	1	1	3	1	2	1	2	1	2	3	3	2	1	2	3	1	3	2	2	3	1	2	1	2	3	2	3	1
28	2	1	2	2	2	4	1	1	1	2	1	2	2	5	5	2	3	3	3	3	2	3	1	2	1	2	3	3	3	2	1	1	2	1	3	2	3	3	1	3	1	2
27	1	1	2	2	1	4	2	1	1	1	1	2	2	5	5	1	3	1	1	1	1	3	1	1	1	1	1	1	3	1	1	3	3	1	2	2	1	1	2	2	2	3
26	2	1	2	5	1	5	2	1	1	1	2	2	2	1	1	1	1	1	1	1	1	1	1	1	1	1	1	1	1	1	1	1	1	1	1	1	1	1	1	1	1	1
23	2	1	2	5	1	5	1	1	1	1	1	2	2	5	5	1	1	3	3	3	3	3	1	2	2	2	2	2	3	3	2	2	2	2	2	2	2	2	2	3	3	1
23	1	1	2	5	1	5	1	1	1	2	1	2	1	1	1	2	2	1	1	1	1	2	2	3	3	2	1	1	1	1	3	3	3	3	2	2	1	1	3	1	2	1
27	1	1	1	3	2	5	2	1	1	1	1	2	2	5	5	1	1	1	2	2	1	3	2	2	2	3	1	2	2	3	3	2	1	2	1	2	2	2	2	2	2	1
22	2	1	1	5	1	5	1	1	1	1	1	2	2	5	5	1	2	1	3	2	1	2	1	3	3	3	1	3	3	3	1	2	1	1	1	1	3	1	1	2	2	1
23	2	1	2	5	1	5	1	1	1	1	1	2	2	5	5	1	2	1	2	1	1	2	2	3	3	2	2	2	2	3	2	2	2	2	2	2	2	2	2	2	2	1
21	2	1	1	5	1	3	1	1	1	1	1	2	1	5	5	1	1	2	3	2	1	3	1	1	1	1	2	2	3	1	1	1	1	1	3	2	3	3	1	2	1	3
31	2	1	2	5	1	5	2	2	1	1	1	2	3	1	1	2	1	1	1	1	1	1	1	1	1	1	1	1	1	1	1	1	1	1	1	1	1	1	1	1	1	1
19	2	1	1	5	1	3	2	2	1	1	2	2	1	5	5	1	3	1	3	1	3	3	1	3	3	3	1	3	3	1	1	1	1	1	2	2	3	3	2	3	1	3
25	2	1	2	2	1	5	1	1	1	1	2	2	3	5	5	2	4	1	1	1	1	1	3	3	3	2	1	1	1	1	2	3	3	2	1	2	1	1	3	1	3	1
26	2	1	2	2	1	4	1	1	2	1	1	2	2	5	5	1	1	3	1	3	3	3	2	2	1	2	3	3	3	2	2	3	3	1	3	3	3	3	2	3	3	3
24	2	1	1	3	1	5	1	1	1	1	1	2	3	2	3	2	3	3	3	2	3	2	1	3	1	3	2	3	3	1	3	3	3	1	2	3	3	3	2	3	3	3
22	1	1	2	5	1	3	1	1	1	2	2	2	1	1	2	2	3	3	3	2	3	3	1	1	1	2	3	3	3	1	3	3	3	1	3	2	3	3	1	3	3	2
19	2	1	2	5	1	3	1	1	1	2	2	2	3	5	5	1	3	1	1	1	3	3	1	2	2	1	3	3	2	1	1	3	3	1	3	2	3	2	2	3	1	2
24	2	1	2	5	1	5	1	1	2	1	2	2	2	5	5	2	2	1	2	1	1	1	3	3	3	3	2	1	1	3	3	1	1	1	1	1	2	2	2	1	2	1
28	1	1	1	2	2	5	1	1	2	1	1	2	1	5	5	1	1	1	1	1	1	3	2	3	3	3	1	3	1	1	3	3	3	2	1	1	3	1	3	1	3	1
27	2	1	2	5	4	5	2	1	1	1	1	2	3	5	5	2	2	1	2	2	1	1	2	3	3	2	1	2	2	1	1	2	2	3	2	2	1	2	3	2	3	1
27	2	1	1	5	1	5	1	1	1	1	1	2	2	5	5	2	3	3	3	3	3	3	3	3	1	3	2	2	3	1	1	3	1	3	2	2	3	3	3	1	3	1
24	2	2	2	5	1	5	1	1	1	1	1	2	2	5	5	1	1	1	1	1	1	2	1	3	3	2	2	2	1	3	1	2	1	1	2	2	3	2	3	2	3	1
30	2	1	1	5	1	5	2	2	2	1	2	2	2	1	1	2	3	1	1	1	3	3	3	3	3	3	2	2	2	1	1	1	1	1	1	1	1	1	3	1	3	1
23	2	1	2	5	1	4	1		1	1	2	2	1	5	5	1	1	2	2	2	2	3	3	1	1	3	2	2	3	1	1	3	2	1	2	2	2	2	2	3	3	2
27	1	1	2	2	3	4	1	1	2	2	1	2	1	5	5	1	2	2	3	1	1	2	3	3	3	2	2	3	1	2	1	2	2	1	1	2	1	2	2	2	1	1
34	2	1	2	1	1	5	2	2	2	1	2	2	2	1	1	1	1	1	1	2	1	3	1	3	3	1	1	1	2	1	1	1	2	1	1	1	2	3	3	1	1	1
33	2	1	2	1	1	5	1	1	1	2	2	2	2	5	5	1	1	1	1	1	1	3	1	3	3	1	2	2	1	1	1	1	1	1	1	2	1	1	2	1	3	1
26	2	2	2	5	2	5	1	1	1	1	1	2	2	5	5	1	1	2	2	2	2	2	2	2	2	2	2	3	1	1	3	2	2	2	2	2	2	2	2	2	2	1
21	2	1	2	1	1	2	1	1	1	1	2	2	2	5	1	2	1	3	2	1	2	2	2	2	2	2	2	2	2	1	2	2	2	2	2	2	2	2	2	2	2	2
24	1	1	1	5	1	5	1	1	2	1	1	2	1	5	5	1	3	2	3	3	2	1	1	1	1	1	1	2	3	1	1	3	3	1	3	2	3	3	3	2	2	3
51	2	1	2	5	1	5	1	1	1	1	2	2	2	1	5	1	4	2	2	2	2	2	3	1	1	2	1	2	1	3	1	2	2	2	2	2	1	1	3	1	1	3
21	2	1	2	5	1	3	1	1	1	1	2	2	2	1	1	1	2	3	3	2	1	3	1	3	3	3	3	3	3	1	1	3	3	1	3	3	3	3	1	3	3	2
50	2	1	2	1	1	1	2	2	2	1	2	2	3	1	3	1	4	2	2	3	2	2	1	3	3	3	2	3	3	1	1	3	3	1	3	2	3	3	1	3	1	2
24	1	1	1	1	2	5	1	1	1	1	1	2	2	1	1	1	4	1	2	2	3	3	1	2	2	1	3	3	3	1	3	3	3	1	3	3	3	3	2	2	3	1
28	1	1	1	1	1	4	1	1	1	2	2	2	1	5	5	2	4	3	3	3	3	3	3	1	1	3	3	3	3	1	1	3	3	3	3	3	3	3	1	3	1	2
30	1	1	2	2	2	1	2	2	1	1	2	2	2	5	3	1	2	2	3	3	3	3	3	1	1	1	3	3	3	1	3	3	3	2	3	3	3	3	2	3	3	2
21	1	1	1	2	1	1	1	1	1	2	2	2	2	1	1	2	1	3	3	1	1	1	3	3	3	3	3	3	1	1	3	1	1	2	3	3	3	1	3	3	3	1
35	1	1	2	2	2	4	2	2	1	2	2	2	1	5	1	1	4	3	3	3	3	3	3	3	3	3	3	3	3	1	1	3	3	3	3	3	3	3	3	3	3	3
30	1	1	2	2	2	4	1	1	1	2	2	2	2	1	5	2	4	2	3	1	1	3	3	1	1	1	2	1	3	1	1	3	3	1	3	1	3	3	1	3	1	2
46	2	1	2	2	2	4	2	2	2	1	2	2	2	1	1	2	2	1	1	1	2	1	2	3	3	2	2	2	2	1	1	2	2	1	2	2	2	2	2	3	2	3
70	1	1	2	5	2	4	2	1	1	1	2	2	1	5	5	1	3	3	1	1	1	2	3	3	1	3	3	2	3	1	2	3	3	1	3	2	3	3	1	3	2	2
43	1	1	2	2	3	5	2	2	1	2	2	1	1	2	2	4	3	3	3	3	3	3	1	1	1	1	3	3	3	1	3	2	2	1	2	2	3	3	1	3	3	2
28	2	1	2	2	1	4	1	1	1	1	2	2	1	5	5	5	1	2	2	2	2	2	2	2	2	2	2	2	2	2	2	2	2	2	2	2	2	2	2	2	2	1
51	2	1	2	2	3	4	2	2	1	1	2	2	2	2	5	5	4	3	3	2	3	3	3	2	1	2	3	3	3	1	1	3	2	1	3	1	3	3	1	2	1	2
27	1	1	1	3	1	4	1	1	1	2	1	2	1	2	5	1	1	3	2	1	3	3	2	2	1	1	1	1	2	2	3	3	3	1	2	2	1	3	2	1	3	1
31	1	1	1	3	3	5	1	1	1	1	1	2	1	5	5	2	2	2	3	2	3	3	3	3	2	2	1	1	3	1	1	2	2	1	3	1	3	3	1	3	2	2
47	1	1	2	2	2	5	2	2	1	2	1	2	2	2	1	2	2	3	3	3	3	3	2	2	3	3	3	3	3	3	3	3	3	3	3	3	3	3	3	3	3	2
30	2	1	2	2	4	5	1	1	1	2	2	2	2	5	5	1	4	3	3	3	3	2	2	2	2	2	2	2	2	2	2	2	2	2	2	2	2	2	2	2	2	1
23	2	1	2	5	1	4	1	1	2	1	1	2	1	3	1	1	2	1	1	1	1	1	1	1	1	1	1	1	3	1	1	3	3	1	1	1	1	1	1	1	1	3
35	1	1	2	2	2	4	2	2	1	2	1	2	3	5	5	2	3	1	1	1	1	2	1	3	3	2	2	2	2	1	1	3	3	3	2	2	1	1	2	2	2	1
25	1	1	1	2	1	4	1	1	2	1	1	2	1	1	1	1	2	1	2	3	2	2	2	3	2	1	3	2	2	2	3	2	2	3	2	2	3	3	1	2	2	1
27	1	1	2	3	1	4	2	1	1	2	1	2	1	3	3	1	1	2	2	2	3	3	2	2	2	2	3	3	2	1	2	2	2	2	2	2	2	2	2	2	2	1
29	2	1	2	2	3	5	1	1	1	1	1	2	2	2	3	2	2	2	2	1	1	2	1	3	2	2	1	2	3	2	1	3	3	2	2	2	2	2	2	2	2	2
30	1	1	1	1	1	1	2	2	1	2	1	2	1	5	1	1	1	1	1	1	1	2	1	2	3	3	1	1	3	1	1	2	2	1	1	3	3	2	2	1	3	1
45	1	1	1	2	3	5	2	2	1	2	1	2	2	2	1	1	4	3	3	3	3	3	1	1	1	1	3	3	3	1	3	1	3	1	3	3	3	3	1	3	1	2
21	2	1	2	5	1	3	1	1	2	1	1	2	1	5	5	1	2	1	1	1	1	1	1	1	1	1	1	1	1	1	1	1	1	1	1	1	1	1	1	1	1	1
24	2	1	2	5	1	4	1	1	1	1	1	2	2	1	1	2	3	1	1	2	2	3	2	3	3	1	3	3	3	1	1	1	1	1	1	1	1	1	2	2	3	3
33	1	1	2	2	1	2	2	2	1	2	2	2	2	5	5	1	2	1	1	1	1	3	2	3	3	3	3	3	2	1	2	2	2	2	2	2	2	2	2	2	2	3
25	2	1	2	2	2	5	1	1	2	1	2	2	1	1	2	1	1	1	1	2	3	2	1	2	2	1	2	1	1	1	1	1	1	1	1	1	1	1	1	1	1	1
34	1	1	2	2	3	4	2	2	1	1	1	2	1	5	5	1	3	1	3	1	1	3	1	3	3	3	1	2	3	1	1	3	3	2	1	1	3	3	2	1	3	1
26	1	1	1	3	1	5	1	1	1	2	1	2	1	5	2	2	1	1	2	1	1	1	1	1	2	1	2	1	2	1	1	1	1	1	1	1	1	1	2	1	1	3
26	2	1	2	3	1	4	1	1	1	1	1	2	2	5	5	2	1	1	3	1	1	2	1	1	1	1	1	1	3	1	1	3	3	1	3	2	3	3	1	3	1	2
25	1	1	1	5	1	4	1	1	2	2	1	2	2	5	1	2	3	1	2	1	1	3	2	1	3	2	1	3	3	1	1	3	2	1	2	3	2	1	3	2	1	3
27	1	1	2	1	1	4	1	1	1	1	2	2	2	1	1	2	1	1	1	1	1	1	1	1	1	1	1	1	1	1	1	1	1	1	1	1	1	1	1	1	1	1
28	1	1	1	2	2	5	1	1	1	2	1	2	1	1	1	5	1	1	2	2	1	2	2	2	2	2	2	2	2	2	2	2	2	2	2	2	2	2	2	2	2	3
30	1	1	1	1	1	4	1	1	1	2	2	2	1	5	5	1	3	3	1	1	1	3	2	2	1	1	1	1	1	3	1	1	3	1	1	3	1	1	1	1	1	2
28	1	1	2	2	2	4	1	1	2	2	1	2	2	1	1	1	3	3	3	2	2	2	2	2	2	2	2	2	2	2	2	2	2	2	2	2	2	2	2	2	2	1
21	1	1	1	5	1	3	1	1	1	2	1	2	2	5	5	1	3	1	2	2	1	3	2	3	2	3	2	2	3	1	3	3	3	3	3	2	2	2	3	3	3	3
44	1	1	1	2	2	4	2	2	1	2	1	2	2	3	3	1	4	1	2	3	2	3	2	2	2	2	2	2	1	3	1	2	2	3	3	2	1	1	3	1	3	3
42	1	1	1	1	1	1	2	2	1	2	2	2	1	3	3	1	3	3	2	3	3	3	2	2	2	2	3	3	3	3	3	2	2	2	3	2	3	3	2	3	2	3
29	1	1	1	1	1	4	1	1	2	2	1	2	3	5	5	2	4	1	1	1	1	3	1	3	1	2	1	3	3	1	1	3	3	1	3	3	3	3	2	3	1	3
36	2	1	2	1	1	4	1	1	2	2	2	2	2	3	3	1	4	2	1	2	3	3	2	1	3	3	2	3	3	1	3	2	2	1	2	2	3	3	2	3	3	3
27	2	1	2	2	2	2	1	1	1	2	1	2	2	5	5	2	1	1	1	1	1	1	1	1	3	2	2	2	2	1	2	2	2	3	3	2	2	2	2	2	3	1
21	2	1	2	5	1	3	1		2	2	1	2	2	3	3	2	2	1	2	2	1	1	1	1	1	1	1	1	1	1	1	1	1	1	1	1	1	1	1	1	1	3
21	2	1	2	5	1	4	1	1	2	2	1	2	2	5	5	1	4	3	2	1	1	3	1	3	1	1	3	3	3	1	3	3	3	1	3	2	3	3	2	3	1	3
31	1	1	1	1	1	4	1	1	2	2	2	2	1	5	5	1	3	2	3	2	3	3	3	3	3	2	3	2	3	2	3	2	3	2	3	2	3	2	3	2	3	3
33	1	1	2	2	2	4	2	1	1	2	2	2	1	5	5	1	2	2	2	2	2	2	2	2	2	2	2	2	2	2	2	2	2	2	2	2	2	2	2	2	2	3
34	1	1	2	2	3	4	2	2	2	1	2	2	2	2	2	3	4	3	1	1	1	3	3	3	1	1	3	3	1	3	3	3	3	1	3	1	3	3	2	3	1	2
37	1	1	2	2	2	5	2	2	1	2	1	2	1	1	1	1	1	1	1	1	1	1	2	3	3	1	1	1	1	3	2	3	1	3	1	1	1	1	3	1	3	1
31	1	1	2	2	2	4	1	1	2	2	1	2	1	1	5	1	1	3	3	3	3	3	3	3	3	3	3	3	3	3	3	3	3	3	3	3	3	3	3	3	3	2
63	2	1	2	5	1	2	2	1	1	1	2	2	1	5	5	1	2	3	1	1	1	2	1	2	1	2	3	3	3	1	1	3	3	1	3	2	3	3	1	1	2	2
27	1	1	2	2	2	4	1	1	2	2	2	2	2	5	5	2	4	2	2	3	3	3	1	1	1	1	3	2	2	2	2	2	2	2	2	2	2	2	2	2	2	2
26	2	2	1	1	1	4	1	1	1	2	1	2	1	5	5	1	3	3	2	2	1	3	2	3	3	1	3	3	3	1	1	3	3	1	3	3	3	3	2	3	3	3
29	1	1	2	2	1	1	2	2	2	2	1	2	2	1	1	1	3	2	2	3	3	2	2	2	2	2	2	2	2	2	1	1	2	2	3	2	1	1	2	1	2	1
33	1	1	2	2	2	5	2	2	1	2	1	2	1	1	1	2	2	1	1	1	2	2	2	2	2	2	2	2	1	1	1	1	1	2	2	2	2	1	1	1	1	1
20	2	1	2	5	1	3	1	1	2	1	2	2	1	2	2	1	1	2	2	1	1	1	1	1	1	1	1	1	1	2	1	1	1	1	1	1	1	1	1	1	2	2
29	1	1	1	2	2	4	1	1	1	2	2	2	3	5	3	5	4	1	1	1	2	3	1	3	1	3	3	3	3	2	1	3	3	2	2	2	2	3	3	2	3	2
25	2	1	2	2	2	4	1	1	1	2	2	2	2	5	5	2	2	1	1	1	3	1	2	3	1	1	2	2	2	1	3	3	2	2	1	2	3	1	3	2	3	1
41	1	1	1	2	2	5	2	1	1	1	2	2	2	2	5	1	4	2	3	3	3	3	1	2	1	3	1	3	3	1	2	3	3	1	3	3	3	3	3	3	2	3
35	2	1	2	2	2	3	3	2	1	1	2	2	2	2	2	1	2	3	3	3	3	3	3	3	3	3	3	3	3	3	3	3	3	3	3	3	3	3	3	3	3	2
25	1	1	1	3	1	4	1	1	1	1	2	2	3	1	1	1	2	1	1	1	1	1	1	1	2	1	2	2	1	1	1	2	1	2	2	2	1	2	1	2	1	1
27	1	1	1	3	1	4	1	1	2	2	2	2	1	5	5	1	4	3	2	1	2	3	1	1	1	3	3	3	3	1	1	3	3	1	3	3	3	3	1	3	1	2
27	1	1	1	2	2	4	1	1	2	2	1	2	1	3	1	1	2	1	1	2	3	3	1	2	1	2	2	2	3	1	3	3	3	3	1	1	3	1	1	3	3	1
27	1	1	2	2	3	4	1	1	1	2	1	2	2	2	1	2	2	2	2	2	2	2	2	2	2	2	2	2	2	2	2	2	2	2	2	2	2	2	2	2	2	2
27	1	1	2	2	2	4	1	1	1	1	2	2	3	5	5	2	1	2	2	3	2	2	2	2	2	2	2	2	2	2	2	2	2	2	2	2	2	2	2	2	2	3
29	2	1	1	1	1	3	1	1	2	1	2	1	3	1	4	3	1	3	3	3	3	3	3	3	3	3	3	3	3	3	3	3	3	3	3	3	3	3	3	3	3	3
48	1	1	2	2	2	4	2	2	1	2	1	2	2	1	1	2	4	1	3	2	2	1	2	2	2	2	2	2	1	1	2	2	1	3	1	1	3	2	2	2	2	1
42	1	1	2	5	1	4	2	2	1	2	1	2	1	3	1	1	2	1	1	1	1	2	2	3	3	3	1	1	3	1	1	3	2	1	1	1	1	1	3	1	2	1
42	1	1	2	3	1	2	2	2	1	2	2	2	2	3	1	1	3	3	3	1	1	1	1	2	2	1	1	2	2	1	2	2	2	2	2	2	3	3	3	1	1	2
34	1	1	1	3	1	5	1	1	2	2	2	2	2	5	5	2	3	2	2	2	1	2	2	2	2	2	2	2	2	2	2	2	2	2	2	2	2	2	2	2	2	3
34	1	1	1	3	1	5	1	1	2	2	2	2	2	5	5	2	3	2	2	2	1	2	2	2	2	2	2	2	2	2	2	2	2	2	2	2	2	2	2	2	2	3
44	1	1	1	2	3	4	2	2	1	2	2	2	1	1	1	2	3	1	1	1	1	3	1	3	3	1	2	1	2	1	1	3	2	2	1	2	1	1	1	2	2	1
27	1	1	2	2	1	4	1	1	1	2	1	2	1	2	2	1	1	1	1	3	1	2	2	1	1	1	1	1	3	2	1	1	1	1	1	3	1	1	1	1	1	1
64	1	1	2	5	3	4	2	2	1	1	1	2	1	2	5	1	4	3	3	3	3	3	1	3	1	3	3	3	3	1	3	3	2	1	3	3	3	3	1	3	1	2
26	1	1	1	3	1	4	2	1	1	1	1	2	1	1	1	2	3	1	1	1	1	1	1	1	1	1	1	1	1	1	1	1	1	1	1	1	1	1	1	1	1	1
35	1	1	2	3	1	5	2	2	1	2	2	2	1	5	5	1	4	3	3	2	3	3	1	1	1	1	3	3	3	1	1	3	3	1	3	3	3	3	1	3	1	2
28	1	1	1	2	1	4	2	2	2	2	2	2	1	2	2	5	3	2	1	2	2	2	2	2	2	2	2	2	2	2	2	2	2	2	2	2	2	2	2	2	2	2
39	1	1	2	2	2	2	2	2	2	2	2	2	3	1	1	1	3	1	1	1	1	2	2	3	3	3	1	1	3	2	2	1	1	1	1	1	1	1	3	1	3	1
34	1	1	2	1	1	1	2	2	1	1	2	2	3	5	1	2	1	2	1	1	1	1	1	1	1	1	1	1	1	1	1	1	1	1	1	1	1	1	1	1	1	1
42	1	1	2	2	2	4	2	2	2	2	2	2	2	5	1	1	4	1	1	1	1	3	1	1	1	1	1	1	1	1	1	1	1	1	1	1	1	1	1	1	1	1
27	1	1	2	2	1	4	1	1	1	2	1	2	1	3	1	2	1	2	2	3	1	3	2	2	2	2	1	1	3	1	2	2	1	3	2	1	2	2	3	2	2	1
25	1	1	2	2	2	4	1	1	1	2	1	2	1	5	5	1	4	3	2	2	3	3	1	1	1	3	3	3	3	1	3	3	2	1	3	1	3	3	2	3	1	1
21	2	1	2	5	1	3	1	1	1	2	2	2	3	5	5	2	2	1	3	3	2	3	1	3	3	3	3	3	3	1	3	3	3	1	1	1	3	3	2	3	3	1
28	1	1	1	1	1	4	2	1	2	1	2	1	1	1	1	4	2	2	2	2	2	2	2	2	2	2	2	2	2	2	2	2	2	2	2	2	2	2	2	2	2	1
36	1	1	2	2	1	4	2	2	1	2	2	2	2	5	2	4	2	2	2	2	2	2	3	2	2	2	2	2	2	2	2	2	2	2	2	2	2	2	2	2	2	3
29	1	1	2	2	2	4	1	1	1	2	2	2	2	5	5	1	4	2	2	2	2	3	2	3	2	3	2	3	3	1	1	3	3	1	3	2	3	3	2	2	2	3
29	1	1	1	2	1	4	1	1	1	2	1	2	1	1	1	1	4	1	1	1	1	2	2	3	3	2	1	1	1	1	3	3	3	1	1	2	1	1	3	1	3	1
28	1	1	1	1	1	4	1	1	2	1	1	2	1	1	1	1	4	3	3	2	2	2	2	2	3	3	2	3	1	3	2	2	2	3	3	2	1	2	3	3	3	1
32	2	1	2	2	2	5	1	1	1	2	2	2	1	1	1	1	2	1	1	1	3	3	1	3	3	2	3	3	3	3	1	3	3	2	3	3	3	3	2	2	1	2
33	1	1	1	3	2	4	2	1	1	2	2	2	3	5	5	1	4	2	3	2	1	1	2	3	1	2	3	2	3	1	1	3	2	3	1	1	1	1	2	2	3	1
28	1	1	1	2	2	4	1	1	1	2	1	2	1	5	5	1	4	1	1	1	1	2	1	3	3	1	1	1	3	1	1	3	3	3	1	1	1	1	1	1	1	1
29	1	1	1	3	1	4	2	1	1	1	1	2	1	1	1	1	1	1	1	1	1	1	1	1	1	1	1	1	1	1	1	1	1	1	1	1	1	1	1	1	1	1
30	1	1	2	2	2	4	2	2	2	1	1	2	2	5	5	2	4	2	2	2	2	2	2	2	2	2	2	2	2	2	2	2	2	2	2	2	2	2	2	2	2	1
35	2	1	2	2	2	4	2	2	1	1	2	2	2	3	1	2	2	2	2	2	3	3	2	3	3	2	2	2	2	1	2	1	1	1	2	2	3	3	2	3	3	3
24	2	1	2	2	1	4	1	1	1	1	1	2	2	5	3	2	1	2	3	3	3	2	1	2	2	2	3	2	3	1	1	3	3	1	2	2	3	3	2	2	2	3
24	1	1	1	1	1	4	1	1	2	1	1	2	1	5	5	1	1	2	2	2	2	2	2	2	2	2	2	2	3	1	3	3	2	1	2	2	3	3	2	3	2	2
25	1	1	2	2	2	1	2	2	1	2	1	2	1	5	5	2	2	1	1	1	1	1	3	3	3	2	1	1	1	3	3	1	1	1	1	1	1	1	3	1	1	1
28	2	1	2	3	1	5	1	1	2	2	2	2	1	5	5	1	2	1	3	1	3	3	1	1	1	1	3	3	3	1	1	1	1	1	2	2	3	3	2	1	2	2
23	2	1	2	5	1	4	1	1	1	1	2	2	3	3	3	1	2	1	2	2	2	3	2	3	3	3	3	3	2	3	1	2	2	2	1	1	3	3	2	2	2	1
34	1	1	2	2	3	4	2	2	1	1	2	2	3	5	5	2	2	1	3	2	2	3	1	3	3	2	1	3	3	1	1	3	3	1	3	3	3	3	1	3	2	2
28	1	1	2	2	1	4	2	2	1	1	2	2	1	5	1	1	1	1	1	1	1	2	2	3	3	2	2	2	2	1	2	3	3	2	1	2	2	2	2	1	2	1
40	1	1	1	2	2	5	2	2	1	1	2	1	1	5	1	4	3	1	2	1	1	1	1	1	1	1	1	1	3	2	2	3	3	3	1	1	1	1	2	1	1	1
27	1	1	2	3	1	4	1	1	1	2	2	2	2	3	1	1	2	1	1	1	1	2	1	3	1	2	1	1	3	1	1	2	2	1	1	1	1	1	1	1	1	3
39	2	1	2	2	2	2	1	1	1	1	2	2	3	5	5	1	4	2	2	2	2	2	2	2	2	2	2	2	2	2	2	2	2	2	2	2	2	2	2	2	2	1
25	2	1	2	2	1	4	1	1	1	2	2	2	2	1	1	2	2	1	1	1	3	3	3	3	3	3	3	3	1	1	3	3	1	1	1	2	2	1	2	2	2	1
27	1	1	2	2	3	4	1	1	2	2	1	2	2	5	5	2	3	3	3	3	3	3	1	1	1	1	3	3	3	1	1	1	2	1	3	3	3	3	1	3	1	2
36	1	1	2	2	2	4	2	2	1	1	2	2	1	1	2	1	4	3	3	3	3	3	1	3	1	1	1	1	3	1	1	3	3	1	3	3	3	3	1	3	1	2
28	1	1	1	2	1	4	1	1	1	1	1	2	1	5	5	1	2	2	1	3	3	3	1	1	1	1	3	3	3	1	3	1	1	1	3	3	3	3	3	3	3	3
26	2	1	1	3	1	4	1		2	1	1	2	2	5	5	2	1	1	3	2	3	2	2	3	2	2	2	2	3	1	1	3	3	1	2	2	2	3	1	2	1	3
31	1	1	2	2	3	4	1	1	1	2	1	2	2	2	5	1	3	2	2	3	3	3	1	3	1	1	3	3	3	1	1	3	3	1	3	2	3	3	1	2	1	3
27	2	1	1	5	1	3	1	1	1	1	1	1	2	1	1	1	3	1	2	2	3	3	3	3	3	2	2	2	1	1	2	3	3	3	1	1	2	2	2	2	2	1
23	2	1	2	5	1	3	1	1	1	1	1	2	2	5	5	2	2	2	2	2	2	2	2	2	2	2	2	2	2	2	2	2	2	2	2	2	2	2	2	2	2	2
25	2	1	1	5	1	5	1	1	1	1	1	2	3	5	1	1	3	1	1	1	1	2	1	3	3	2	1	1	2	1	3	2	3	3	1	1	2	2	1	2	2	3
27	1	1	2	2	3	4	1	1	1	2	1	2	2	3	1	1	2	1	2	1	1	1	1	1	2	1	1	1	2	1	1	3	3	2	2	1	1	1	2	2	1	1
27	1	1	1	1	1	4	1	1	2	1	2	2	1	3	3	1	1	1	1	3	1	3	1	1	1	3	1	1	1	3	1	1	3	1	1	1	3	1	1	3	1	1
25	2	1	2	2	2	4	1	1	1	2	1	2	3	5	1	1	1	1	1	1	1	1	1	1	1	1	1	1	1	1	1	1	1	1	1	1	1	1	1	1	1	1
33	2	1	1	1	1	4	1	1	2	2	2	2	2	5	5	1	1	1	1	1	1	1	3	3	3	3	1	2	2	2	1	1	1	2	3	3	3	3	1	3	3	1
28	1	1	2	2	2	4	2	1	2	2	1	2	2	3	1	1	2	1	2	2	2	2	1	2	1	2	2	2	3	1	1	3	3	1	2	2	2	2	2	2	2	1
27	1	1	1	3	1	4	2	2	2	2	2	2	2	1	1	2	2	1	3	3	2	3	3	3	3	3	3	3	2	1	2	3	3	1	3	2	1	3	3	3	3	1
35	1	1	1	1	1	4	1	1	1	1	2	2	2	5	5	1	1	2	2	2	2	2	2	2	2	2	2	2	2	2	2	2	2	2	2	2	2	2	2	2	2	1
38	1	1	1	3	1	1	2	2	2	2	2	2	2	1	1	2	3	1	2	2	2	2	1	1	1	2	3	3	2	3	2	2	2	2	3	3	3	3	3	3	2	1
30	1	1	1	1	1	5	2	1	1	2	2	1	1	5	5	1	1	2	2	2	2	2	2	2	2	2	2	2	2	2	2	2	2	2	2	2	2	2	2	2	2	1
37	1	1	2	2	2	4	2	2	2	1	2	2	2	5	5	2	4	2	3	3	3	3	1	1	3	1	3	3	3	1	3	3	3	1	3	1	3	3	1	3	2	2
30	2	1	1	5	1	4	1	1	1	2	1	2	2	3	5	2	2	1	1	1	1	1	1	1	1	1	1	1	2	3	3	3	3	3	2	2	1	3	2	3	3	1
35	1	1	1	3	1	1	2	2	1	2	1	2	2	3	3	1	3	1	1	1	1	3	3	3	3	3	3	1	3	3	3	3	3	3	1	1	1	1	3	1	3	3
38	2	1	2	2	3	2	2	2	1	1	1	2	1	1	1	1	3	1	1	1	1	1	1	3	3	3	1	1	1	1	1	3	3	1	1	1	1	1	3	1	1	1
28	2	1	2	1	1	5	1	1	1	1	2	2	2	5	5	1	3	1	1	2	1	3	3	3	2	1	1	2	1	1	3	3	3	1	2	1	1	1	1	1	1	1
33	1	1	2	2	2	4	2	2	2	1	1	2	2	3	3	1	2	3	2	3	3	3	1	2	2	1	2	2	3	1	3	3	2	2	2	2	2	2	2	2	2	2
22	2	1	2	5	1	4	1	1	2	1	1	2	2	5	5	1	2	3	2	2	3	2	1	3	1	3	3	3	3	1	1	3	3	1	3	3	3	3	1	3	2	2
32	2	1	1	1	1	5	1	1	1	1	1	2	1	2	5	2	4	2	2	1	2	2	3	1	2	1	2	2	1	3	3	3	3	3	2	2	1	1	3	1	1	2
24	2	1	2	5	1	3	1	1	2	1	1	2	1	1	1	1	1	2	2	2	2	2	2	2	2	2	2	2	2	2	2	2	2	2	2	2	2	2	2	2	2	3
26	2	1	2	3	1	4	1	1	2	1	1	2	2	5	5	2	2	3	3	3	3	3	1	3	3	3	3	3	3	1	1	2	1	1	3	3	3	3	2	2	1	3
26	2	1	1	1	1	4	1	1	1	1	2	1	1	5	5	1	1	1	1	1	1	1	1	2	3	2	2	1	2	3	3	3	3	3	2	2	1	1	3	2	3	1
35	1	1	2	2	3	5	2	2	1	2	2	1	1	3	3	2	4	3	2	1	3	3	1	1	1	1	3	3	3	1	3	3	3	1	3	2	3	3	2	3	1	2
20	2	1	2	5	1	2	1	1	2	1	1	2	2	3	1	1	1	2	2	2	2	2	2	2	2	2	2	2	2	1	2	2	2	2	2	2	2	2	2	2	2	1
30	1	1	2	3	1	4	2	1	1	1	2	2	2	1	5	1	2	3	3	3	3	3	3	3	3	3	3	3	3	3	3	3	3	3	3	3	3	3	3	3	3	2
24	2	1	2	3	1	2	2	2	2	1	1	2	2	1	1	1	1	3	1	3	3	2	2	3	2	2	3	3	3	1	1	1	2	3	2	3	3	3	3	2	2	1
30	2	1	2	2	2	4	1	1	1	1	1	2	2	1	5	1	3	3	3	3	2	3	1	1	1	2	1	3	3	3	1	3	1	3	3	2	3	3	2	3	3	2
38	1	1	2	3	2	4	2	2	1	2	2	2	1	1	1	3	2	1	1	1	1	3	1	1	1	1	3	3	1	1	1	1	3	1	1	1	1	1	3	1	3	1
29	1	1	2	1	1	1	2	1	2	1	1	2	1	5	5	1	2	1	1	1	1	1	1	1	1	1	1	1	1	1	1	1	1	1	1	1	1	1	1	1	1	2
41	1	1	2	2	2	4	2	2	1	2	2	2	3	1	1	2	2	1	3	1	1	1	2	2	2	2	2	1	2	1	1	2	3	2	2	2	2	2	2	2	2	1
30	2	1	2	3	1	1	2	2	1	2	1	1	2	5	3	1	2	2	2	2	2	2	2	2	2	2	2	2	2	2	2	2	2	2	2	2	2	2	2	2	2	3
27	1	1	1	2	2	4	2	2	1	2	1	2	1	1	1	1	2	1	1	2	1	2	1	2	1	2	1	1	1	1	1	1	1	1	1	1	1	2	1	2	1	1
33	1	1	2	2	2	4	2	2	1	2	1	2	2	5	5	2	4	2	2	2	2	2	2	2	2	2	2	2	2	2	2	2	2	2	2	2	2	2	2	2	2	1
28	1	1	1	3	1	4	1	1	2	2	2	2	2	5	3	1	3	2	2	2	2	2	2	2	2	2	2	2	2	2	2	2	2	2	2	2	2	2	2	2	2	1
31	1	1	2	2	2	4	2	2	1	2	2	2	2	5	5	2	3	2	2	2	2	2	2	2	2	2	2	2	2	2	2	2	2	2	2	2	2	2	2	2	2	2
39	2	1	2	2	3	5	2	2	1	2	1	2	2	2	1	1	4	3	3	3	3	3	1	2	1	1	3	3	3	1	1	3	3	1	3	3	3	3	1	3	1	2
27	1	1	2	3	1	4	2	2	1	1	1	1	1	5	5	1	4	1	2	1	1	1	3	3	3	1	1	1	1	3	3	3	3	1	1	1	1	1	3	1	3	1
45	1	1	2	2	3	4	2	2	1	2	2	2	1	3	1	1	2	3	3	2	3	3	1	3	3	2	3	3	3	1	1	1	1	3	3	3	3	3	2	3	3	3
38	1	1	2	2	2	5	2	2	1	2	2	2	2	1	4	1	1	3	3	2	2	3	2	2	2	2	2	2	3	3	1	2	2	1	1	2	3	3	1	3	1	2
38	1	1	2	1	1	5	2	2	2	2	2	2	2	1	1	3	4	1	3	1	1	1	3	2	2	2	1	1	1	2	3	1	1	3	2	2	2	3	2	1	2	1
28	1	1	1	1	1	4	1	1	1	2	1	1	1	1	1	1	1	1	1	1	1	1	1	1	1	1	1	1	1	1	1	1	1	1	1	1	1	1	1	1	1	1
28	1	1	1	1	1	4	1	1	2	1	2	2	3	5	5	2	4	3	3	2	2	3	1	1	2	2	3	3	3	1	1	3	3	1	2	2	3	3	1	3	3	3
27	1	1	1	3	1	4	2	1	2	1	1	2	1	5	5	1	2	3	1	2	3	3	1	1	1	2	3	2	3	1	1	1	1	1	3	3	2	1	2	3	1	1
24	2	1	1	3	1	4	1	1	1	1	2	2	2	5	5	1	3	1	1	1	1	1	1	2	2	3	2	1	1	2	1	2	2	2	1	1	1	1	2	2	3	1
41	1	1	2	2	3	4	2	2	1	2	2	2	2	5	3	1	4	2	3	3	3	3	1	1	1	3	2	2	3	1	3	3	3	1	3	3	3	3	1	3	1	2
24	2	1	2	3	1	4	1	1	2	1	1	2	2	5	5	1	4	3	3	1	3	2	1	1	1	3	3	3	3	1	1	3	3	1	3	3	3	3	1	2	1	2
28	1	1	1	1	1	5	1	1	1	2	2	2	1	5	5	2	3	2	3	3	3	3	1	3	1	2	2	2	3	1	3	2	2	1	2	2	3	3	1	3	2	1
27	1	1	2	2	2	4	2	2	1	2	2	2	2	5	5	1	2	2	2	2	3	3	1	2	2	2	2	2	2	2	2	2	2	2	3	2	3	3	2	2	2	1
33	1	1	1	5	1	5	1	1	1	1	2	2	1	5	5	1	4	1	1	1	1	3	3	1	1	2	2	2	3	1	1	3	3	1	3	2	3	3	2	1	1	3
28	2	1	2	3	1	5	1	1	1	1	2	1	1	5	5	1	1	1	1	2	2	3	2	3	2	2	2	2	2	1	1	3	1	1	2	2	2	3	2	2	3	1
24	1	1	2	5	1	4	1	1	1	2	2	2	1	5	5	1	3	1	2	2	2	2	1	1	1	2	2	2	3	1	3	3	3	2	2	2	1	1	1	2	2	1
46	1	1	2	1	1	2	2	2	2	2	1	2	1	1	1	1	1	2	2	2	2	3	2	2	1	2	1	2	1	1	3	2	2	1	2	2	1	2	2	3	2	3
27	1	1	1	3	1	4	1	1	2	2	1	2	1	5	5	1	1	2	2	2	2	2	2	2	2	2	2	2	2	2	2	2	2	2	2	2	2	2	2	2	2	1
28	1	1	2	2	2	4	1	1	1	1	2	2	2	1	1	1	4	1	2	3	2	3	1	1	1	2	1	2	2	1	2	1	1	1	1	1	1	3	2	2	2	1
32	1	1	2	2	3	5	2	2	1	1	2	2	2	5	5	3	1	1	2	2	2	2	2	2	2	2	2	2	2	2	2	2	2	2	2	1	1	1	1	1	1	1
39	1	1	2	2	2	1	2	2	1	2	2	2	1	1	2	2	3	3	1	2	2	3	3	2	2	2	2	2	2	2	2	2	2	2	2	2	3	2	2	2	2	1
28	1	1	2	2	1	4	2	1	1	2	2	2	2	5	5	1	1	3	3	3	3	2	1	2	3	3	3	3	3	1	1	3	3	1	2	2	3	3	1	3	3	3
27	1	1	1	1	1	4	2	1	2	2	2	2	2	1	1	1	4	1	1	1	1	1	2	2	2	2	1	1	2	2	2	2	3	2	2	2	1	2	2	2	2	1
38	2	1	1	1	1	4	2	2	1	1	2	2	2	1	2	2	2	2	2	2	1	3	1	2	2	1	2	3	3	3	2	3	3	1	3	3	3	3	2	3	2	3
27	2	1	2	3	1	4	1	1	1	2	1	2	2	5	5	1	4	1	1	1	2	2	2	2	3	2	2	2	2	1	2	2	2	2	2	2	2	3	1	2	2	3
26	2	1	2	2	2	4	1	1	1	1	1	2	2	5	5	2	2	1	1	1	1	1	1	1	2	1	1	1	1	1	1	1	1	1	1	1	1	1	2	1	2	1
28	1	1	1	1	1	4	1	1	2	2	1	2	3	1	1	1	1	1	1	1	1	1	1	1	1	1	1	1	1	1	1	1	1	1	1	1	1	1	1	1	1	1
29	1	1	2	2	2	4	1	1	1	2	2	2	1	2	5	1	4	3	3	3	3	3	3	3	3	3	3	3	3	1	2	2	2	3	2	2	2	2	3	2	2	2
29	1	1	2	2	2	4	2	1	1	2	1	2	2	1	1	1	4	2	2	2	2	2	2	2	2	2	2	2	2	2	2	2	2	2	2	2	2	2	2	2	2	1
33	1	1	1	2	2	4	2	2	1	1	2	2	2	1	1	1	1	2	3	3	3	2	2	3	1	2	2	2	2	2	3	2	2	1	1	2	1	2	2	2	1	2
34	1	1	2	2	1	2	2	2	2	2	1	2	3	5	1	2	3	1	1	1	1	1	3	3	3	1	1	1	2	1	1	3	2	2	1	2	1	1	2	1	3	1
38	1	1	1	3	1	4	2	2	1	2	1	2	2	5	3	5	4	1	2	3	3	2	2	3	3	2	2	2	3	1	2	2	2	2	1	2	2	1	2	2	2	3
40	1	1	2	2	1	4	2	2	2	1	1	2	2	1	1	1	4	2	1	1	2	2	3	3	3	3	3	2	3	1	3	3	3	3	1	1	2	1	3	3	3	1
33	1	1	1	2	1	4	2	2	1	2	2	2	2	5	5	2	3	1	2	1	1	2	2	2	3	2	1	1	2	1	3	3	3	2	2	2	2	2	2	2	2	1
37	1	1	1	2	1	4	2	2	2	2	2	2	2	3	1	1	4	3	3	3	3	3	3	3	3	3	3	3	3	3	3	3	3	3	3	3	3	3	3	3	3	2
34	1	1	1	2	1	4	2	2	1	1	2	2	2	5	3	2	1	3	3	2	3	3	1	2	1	2	3	2	3	1	2	2	3	2	3	3	3	3	1	2	1	2
39	2	1	2	2	1	4	2	2	2	1	1	2	1	1	2	1	2	2	1	3	3	3	1	1	3	1	2	2	1	1	1	3	3	3	2	2	3	2	3	3	2	1
35	1	1	2	2	2	5	2	2	2	1	2	2	2	3	3	2	2	2	1	1	1	2	2	3	3	3	2	2	3	1	2	2	2	2	2	2	2	2	2	2	2	1
38	1	1	1	1	1	1	2	1	1	1	1	2	1	5	5	1	2	2	2	2	2	3	2	2	2	2	2	2	2	1	1	2	2	2	2	2	3	3	2	2	2	2
33	1	1	2	2	2	4	2	2	1	2	2	2	2	1	4	2	1	1	1	1	2	2	1	1	2	2	1	1	2	2	2	1	2	2	2	2	2	2	2	1	2	2
29	2	1	2	2	2	4	2	2	2	1	1	2	2	1	3	2	3	2	2	2	2	2	2	2	2	2	2	2	2	2	2	2	2	2	2	2	2	2	2	2	2	3
23	2	1	1	1	1	2	1	1	1	2	2	2	2	5	5	1	2	1	1	1	1	1	1	4	4	4	4	5	4	4	3	3	3	4	3	3	1	1	5	3	3	2
27	1	1	1	3	1	4	1	1	1	1	1	2	1	5	5	2	2	2	3	2	2	4	4	5	2	5	2	1	2	1	1	1	1	3	3	2	1	1	3	1	3	2
38	1	1	2	2	1	2	2	1	1	2	2	2	2	1	1	2	1	1	1	1	1	1	3	4	4	4	1	4	4	4	1	4	4	3	1	1	1	1	3	1	4	1
34	1	1	2	2	2	5	2	1	1	2	2	2	1	5	5	5	4	1	1	1	1	1	1	4	4	4	2	3	4	4	1	3	3	1	1	1	1	1	2	3	1	2
26	2	1	2	2	2	5	2	2	1	1	2	2	2	5	5	2	4	4	4	4	4	4	4	4	4	4	4	4	4	4	4	4	4	1	4	4	4	4	1	4	4	1
46	2	1	2	2	2	2	2	2	1	1	2	2	2	1	1	2	3	2	4	2	3	3	4	4	4	3	3	3	3	2	2	4	4	3	3	3	4	3	3	2	2	2
41	1	2	1	2	4	4	2	2	1	1	2	2	2	1	1	2	4	4	2	2	4	1	4	1	1	4	3	1	1	1	4	4	1	4	1	1	1	1	4	1	4	1
35	2	1	2	2	3	2	2	2	1	1	2	2	2	3	1	2	4	2	2	2	2	4	3	4	4	4	2	4	4	2	2	2	2	3	3	3	3	3	5	3	5	2
32	2	1	2	2	2	4	2	2	2	1	1	2	2	5	1	1	2	2	2	2	2	4	2	3	2	2	2	4	2	4	2	4	4	4	2	2	2	2	2	4	4	1
40	2	1	2	1	1	4	2	2	2	1	1	2	2	1	1	2	1	1	3	2	1	3	1	3	1	4	2	3	3	3	1	3	3	3	3	3	1	1	3	3	1	1
42	2	1	2	1	1	1	2	2	1	1	1	1	1	3	1	1	4	1	4	3	2	2	3	4	4	4	2	4	2	3	3	2	2	1	2	2	4	4	4	2	4	1
44	2	1	2	2	2	4	3	2	1	1	2	2	3	1	1	2	4	2	3	4	3	3	3	4	3	3	2	4	3	4	2	4	4	4	4	3	4	4	3	3	3	1
31	2	1	2	2	2	4	2	2	1	2	2	2	2	2	2	3	4	1	1	1	1	1	1	5	5	5	5	5	3	3	3	3	3	3	3	2	3	3	5	4	4	2
33	2	1	2	2	2	4	2	2	1	1	1	2	2	1	2	2	1	2	2	2	2	2	2	2	2	2	2	2	2	5	5	5	5	5	5	4	4	4	4	4	4	2
40	2	1	2	2	2	4	1	1	1	1	2	2	1	1	1	1	4	2	3	2	2	4	3	3	2	3	3	3	2	1	3	3	3	4	3	3	3	3	3	3	3	1
52	2	1	2	2	3	4	2	2	1	1	2	2	2	2	5	1	4	2	3	2	3	4	2	2	4	3	2	3	4	4	3	3	3	3	4	2	4	4	3	4	4	2
37	2	1	2	2	1	2	2	2	1	1	2	2	2	3	1	4	4	1	4	2	3	4	1	1	1	3	3	3	3	3	3	3	3	2	2	2	1	1	1	3	3	1
34	2	1	2	2	2	4	1	1	1	1	2	2	3	3	3	1	3	2	2	4	2	3	2	2	4	2	2	2	4	4	2	4	4	4	4	4	4	4	3	4	4	2
26	2	1	1	5	1	3	1		1	1	2	2	1	3	3	1	3	3	4	2	3	2	3	3	3	2	3	2	2	2	2	2	2	3	2	2	3	2	2	3	3	1
34	2	1	2	2	2	4	2	2	1	2	2	2	2	1	1	2	2	2	4	3	2	2	1	2	2	2	1	1	4	4	2	3	3	3	2	2	1	1	1	2	2	1
33	2	1	2	2	2	4	2	1	1	1	2	2	3	5	5	2	4	1	1	2	2	4	2	4	4	4	4	4	4	4	2	3	2	2	2	2	2	4	4	2	2	1
29	2	1	2	3	2	4	1		1	1	1	2	2	5	5	1	3	1	1	1	1	2	1	1	2	1	2	2	2	2	2	2	2	2	2	2	2	2	2	1	2	3
35	2	1	2	2	2	4	2	2	1	1	2	2	3	1	1	1	2	1	2	2	2	3	3	3	2	2	2	1	4	4	3	4	4	2	1	1	3	2	2	3	2	1
36	2	1	2	2	2	4	2	2	1	1	2	2	2	5	3	4	4	1	1	1	1	1	1	1	5	1	1	1	1	1	1	5	1	1	1	1	1	1	5	1	1	3
36	2	1	1	1	2	4	2	2	1	1	2	2	1	1	1	1	3	2	4	3	2	3	4	3	4	4	2	3	4	5	1	3	3	3	3	3	3	4	2	3	4	1
42	2	1	2	2	1	2	2	2	1	1	2	2	3	1	1	2	2	1	1	2	2	2	2	3	2	2	4	4	4	4	4	3	4	4	4	4	4	4	4	4	4	1
40	2	1	2	1	1	4	2	2	1	2	2	1	2	5	3	2	4	1	2	1	1	1	2	5	5	5	1	4	4	4	2	2	2	2	1	1	2	2	4	2	5	3
30	2	1	1	3	1	4	1	1	1	1	2	2	3	5	1	1	1	2	2	2	2	1	2	4	4	4	2	4	3	3	2	4	4	2	2	2	4	2	4	2	4	1
35	2	1	2	2	2	4	2	2	1	1	1	2	2	1	1	2	2	2	4	4	3	4	3	3	4	4	2	3	3	2	3	3	3	3	3	3	2	3	3	3	4	1
46	2	1	2	2	1	5	1	1	1	1	2	2	2	5	5	1	1	4	3	3	3	4	1	4	5	3	2	3	3	1	2	3	2	4	2	2	4	4	2	3	4	1
42	2	1	2	2	1	2	2	2	1	1	1	2	2	1	1	2	3	4	4	4	3	4	3	2	2	2	3	4	2	4	1	4	4	2	3	3	3	3	1	2	3	3
38	2	1	2	2	2	4	2	2	1	2	1	2	1	1	1	1	4	1	2	1	1	1	1	4	4	4	1	4	2	4	1	4	4	4	1	1	1	1	4	1	1	3
47	2	1	2	2	2	4	2	2	1	1	1	2	1	3	3	2	4	3	4	4	3	4	4	4	4	4	4	4	4	4	4	4	4	4	4	3	4	4	3	4	3	3
29	2	1	2	2	2	2	2	2	2	1	2	2	3	5	5	1	3	1	1	1	1	1	1	1	1	1	1	1	1	1	1	1	1	1	1	1	1	1	1	1	1	1
42	2	1	2	2	2	4	2	2	1	2	1	2	3	1	1	2	4	1	3	3	2	2	4	5	5	5	3	5	2	4	2	4	4	2	2	3	2	2	5	2	4	1
36	2	1	1	2	1	2	2	2	1	1	2	2	1	1	1	1	4	1	2	2	2	2	3	3	4	3	1	1	1	4	1	2	2	2	1	1	1	1	2	2	2	1
33	2	1	1	2	1	1	2	2	1	1	2	2	2	1	1	1	2	2	3	4	2	3	3	5	4	4	3	3	4	5	1	2	2	4	3	3	4	4	3	3	3	3
32	2	1	2	2	1	4	2	2	2	1	2	2	2	5	5	2	4	4	4	4	4	4	4	1	4	2	4	4	4	4	4	4	2	2	2	2	4	4	2	4	2	1
41	2	1	2	1	1	1	2	2	1	1	2	2	2	1	1	1	1	2	4	1	1	4	4	2	1	1	1	1	5	1	1	4	5	1	5	1	1	5	1	5	1	3
39	2	1	2	1	1	1	2	2	1	1	1	1	1	1	1	5	3	4	4	4	5	4	2	2	2	2	4	2	5	5	5	5	1	1	5	3	4	4	1	5	5	1
42	2	1	2	2	2	4	1	1	2	1	2	2	3	5	5	1	3	1	1	3	3	3	4	5	5	5	1	1	5	5	1	5	5	3	1	1	3	3	2	3	5	2
53	2	1	2	2	2	1	2	2	1	1	1	2	1	1	5	1	3	4	4	4	3	4	1	2	1	2	3	2	4	3	1	2	2	4	4	3	4	4	2	3	3	2
48	1	1	2	4	2	4	2	2	1	2	2	2	1	2	2	1	4	4	4	4	4	4	4	4	3	3	4	3	4	3	3	3	3	2	2	2	2	3	2	4	4	1
38	2	1	2	2	2	5	2	2	1	1	2	1	1	1	1	5	3	1	1	1	1	1	5	1	5	5	1	5	1	2	1	5	5	1	1	1	1	1	5	1	5	1
48	2	1	2	2	3	4	2	2	1	2	2	2	2	1	5	2	2	1	1	1	1	4	1	4	5	5	3	3	5	4	2	3	4	3	2	2	3	4	5	5	5	1
52	2	1	2	2	1	2	1	1	2	1	2	2	2	5	5	2	2	1	4	2	2	4	1	2	4	4	2	4	2	3	2	4	4	4	4	3	2	4	2	2	2	1
34	1	1	2	2	2	4	2	2	1	2	1	2	2	5	1	1	4	1	1	1	1	1	1	1	1	1	1	1	1	4	1	1	1	1	1	1	1	1	4	1	2	1
46	2	1	2	2	2	2	2	2	1	1	1	2	2	1	1	1	3	3	3	3	3	3	2	4	4	4	3	3	3	2	3	4	4	4	2	3	4	4	3	3	3	1
64	1	1	2	2	4	5	2	2	1	1	1	2	1	1	1	1	3	3	3	4	4	4	4	4	4	4	4	4	4	4	4	4	4	4	4	4	4	4	4	4	4	2
41	2	1	2	2	2	2	1	1	1	2	2	2	2	5	5	1	4	1	3	1	2	4	4	5	5	5	2	5	3	1	3	1	1	3	3	3	2	2	5	3	4	3
24	2	1	2	1	1	4	1	1	1	2	1	2	2	5	5	1	3	2	4	2	3	4	1	2	1	2	4	2	4	4	1	4	4	4	4	3	4	4	1	4	4	1
39	2	1	2	2	2	2	2	2	2	1	1	2	3	1	1	1	1	4	5	5	4	4	1	2	1	5	4	1	5	1	2	5	5	1	5	4	5	5	1	5	1	1
20	1	1	2	5	1	3	1	1	1	2	1	2	1	5	5	2	4	1	4	2	1	1	3	4	4	4	1	1	4	3	1	1	4	4	1	1	1	1	1	1	1	1
38	1	1	1	3	1	1	2	2	1	2	1	2	2	2	2	2	3	2	3	2	2	2	3	4	4	3	3	3	4	2	4	3	3	2	3	2	2	3	2	3	2	3
60	1	1	2	4	3	4	1	2	1	2	1	2	3	1	5	2	3	1	2	1	1	2	2	4	4	4	2	4	3	1	1	1	1	1	1	1	2	2	4	1	4	2
48	2	1	2	2	2	2	2	2	1	1	2	2	2	1	1	1	1	2	3	2	2	3	3	3	3	3	3	3	3	3	3	2	3	3	3	3	3	3	3	2	2	1
33	2	1	2	2	2	4	2	2	1	1	1	2	2	1	1	1	1	1	2	3	3	4	2	4	4	4	3	2	3	4	3	3	3	4	4	4	2	2	4	3	4	1
30	2	1	2	2	2	2	2	2	2	1	1	2	3	1	1	1	3	1	3	2	2	2	1	1	1	1	1	1	2	1	2	2	2	2	1	2	1	2	1	2	1	1
27	2	1	2	1	2	4	2	2	1	2	2	2	2	5	5	1	4	3	4	2	5	5	1	5	4	2	4	2	3	4	4	1	5	2	2	4	4	2	2	4	3	3
34	2	1	2	2	2	4	1	1	1	1	2	2	1	5	5	1	2	4	4	4	1	4	1	3	3	3	2	1	4	1	2	5	5	1	4	4	5	4	2	4	3	1
57	1	1	2	2	4	5	2	1	1	2	1	2	1	5	5	1	4	2	2	4	2	1	2	1	2	2	2	4	2	2	2	4	2	2	2	2	2	2	4	2	4	2
42	2	1	2	2	3	2	2	2	1	1	2	2	2	1	2	1	3	5	5	5	5	5	1	1	1	2	3	1	5	1	1	5	5	1	5	5	5	5	3	5	5	3
44	2	1	2	2	2	5	2	2	1	2	2	2	2	1	1	3	4	2	2	2	2	3	3	2	2	3	3	3	3	4	3	3	3	4	3	3	2	2	3	3	3	1
37	1	1	2	2	2	4	2	2	1	1	2	2	2	5	5	1	4	1	1	1	1	1	1	1	1	1	1	1	1	1	1	4	4	1	1	1	1	1	1	1	1	3
33	2	1	2	2	2	5	2	2	2	1	1	2	2	5	3	1	4	1	2	2	1	2	3	4	4	4	3	1	1	4	2	4	3	2	1	3	1	1	3	3	1	2
40	2	1	2	2	2	2	2	2	1	2	1	2	2	2	2	1	1	1	2	1	4	4	2	1	4	4	2	4	1	4	2	4	4	4	2	2	1	1	4	1	4	2
36	2	1	2	2	1	2	2	2	1	1	2	2	2	1	1	2	4	2	4	3	3	2	2	4	4	3	3	2	3	4	3	4	4	3	3	2	3	4	2	3	4	2
52	2	1	2	2	3	4	2	2	1	1	1	2	3	2	3	1	4	1	5	2	4	5	4	5	5	2	1	1	5	5	1	2	2	4	4	1	2	2	5	5	5	1
31	2	1	1	1	1	5	2	1	1	1	1	2	2	1	1	1	4	1	3	2	2	1	2	4	4	1	1	1	1	2	1	2	1	4	1	1	1	1	4	3	4	3
53	1	1	1	2	3	5	2	2	1	2	2	2	2	2	2	1	3	3	4	4	3	2	1	3	3	3	3	3	3	3	3	4	4	4	3	3	3	3	3	3	3	2
18	2	1	2	5	2	3	1	1	1	1	1	2	2	5	5	2	1	1	2	2	2	2	2	4	4	4	1	1	2	1	2	4	4	4	1	1	1	1	4	2	4	2
31	2	1	2	3	1	2	2	2	1	1	1	1	1	5	1	5	1	4	5	2	2	2	4	4	4	4	2	4	4	4	5	4	4	4	4	2	4	4	4	4	2	1
47	2	1	2	2	2	4	2	2	1	1	2	2	2	1	5	1	4	1	1	2	1	3	1	1	2	2	2	2	2	2	2	1	2	2	2	2	2	1	1	2	1	2
48	2	1	2	2	2	2	2	2	1	1	1	2	2	2	1	2	4	3	2	2	2	3	3	3	4	4	2	4	3	2	4	4	4	4	2	2	2	2	3	4	4	3
49	2	1	2	4	2	4	2	2	1	1	2	2	2	1	1	1	1	2	4	4	2	3	3	2	2	2	3	2	2	2	2	2	1	2	2	2	3	3	4	4	4	1
29	2	1	2	2	1	2	2	2	1	2	2	2	2	1	5	2	4	2	3	2	2	3	4	3	4	4	4	4	2	4	2	4	2	2	4	2	2	2	4	2	4	3
30	2	1	2	2	2	2	2	1	2	1	1	2	2	1	1	1	4	1	3	3	2	3	2	4	4	4	3	4	4	4	2	3	4	3	3	3	4	4	3	3	3	3
42	2	1	2	2	2	4	2	2	1	1	2	2	2	1	1	2	4	2	3	2	2	3	2	4	4	4	3	4	3	4	4	4	4	4	3	3	4	4	4	3	4	1
42	2	1	2	2	2	2	2	2	1	1	1	2	2	2	3	2	4	1	1	1	1	3	5	5	5	5	1	1	2	5	1	5	5	3	1	3	3	1	5	3	5	3
30	2	1	2	1	1	4	2	2	2	1	1	2	1	5	1	2	3	1	2	2	1	1	3	4	4	4	3	4	3	4	2	3	3	2	2	4	2	2	4	2	4	1
50	1	1	2	2	2	4	2	2	1	1	1	2	1	2	1	4	3	3	4	3	3	3	3	3	4	3	2	3	3	4	1	3	3	3	3	3	3	3	3	3	3	1
19	1	1	1	5	1	3	1	1	1	1	1	2	1	1	1	1	2	2	3	3	3	3	3	3	3	3	2	3	3	2	3	3	3	2	3	3	3	3	3	3	1	1
21	2	1	2	5	1	3	1		1	1	1	2	1	1	1	1	1	2	4	3	2	2	3	1	1	1	1	4	2	4	1	3	3	1	1	1	3	4	4	2	4	1
20	1	1	2	5	1	4	1	1	2	1	1	2	1	1	3	1	4	4	2	3	4	4	3	4	4	4	4	2	4	4	4	2	2	2	4	4	4	4	2	4	4	3
20	1	1	2	5	3	3	1	1	1	2	1	2	1	1	5	1	2	2	2	3	3	2	4	4	4	5	3	4	4	5	1	1	2	1	1	3	1	2	3	2	4	2
21	2	1	2	5	1	4	1	1	2	1	1	2	3	3	3	1	4	1	3	2	1	2	3	5	4	5	2	4	4	5	2	5	5	4	2	2	2	2	3	2	3	1
23	1	1	1	5	4	3	1	1	1	1	1	1	3	1	1	3	4	4	3	3	4	4	3	3	4	3	3	3	4	4	3	3	2	2	4	3	4	4	2	4	3	1
20	1	1	2	5	4	3	1	1	1	1	1	2	3	5	5	1	1	4	4	4	4	3	3	4	4	3	2	2	4	4	4	4	4	3	4	2	3	5	5	5	5	3
23	1	1	2	5	1	4	1	1	2	2	1	2	1	3	1	1	1	3	3	3	3	3	3	3	3	3	3	3	3	3	3	3	3	3	3	3	3	3	3	3	3	2
21	2	1	2	5	2	3	1	1	1	1	2	2	1	5	5	1	2	2	4	4	2	4	4	4	2	4	2	4	4	4	1	2	2	2	4	2	4	4	2	4	2	1
22	2	1	2	5	1	4	1	1	2	1	1	2	2	1	1	1	3	2	1	1	1	1	1	1	4	4	1	4	4	1	1	4	4	1	1	1	1	1	4	1	4	1
22	1	1	1	5	1	3	1	1	2	2	1	2	1	3	3	1	1	1	1	3	1	1	1	1	2	1	1	2	1	2	1	2	1	2	1	2	1	2	1	2	1	1
21	1	1	1	5	1	3	1	1	2	1	1	2	3	1	1	1	4	2	2	2	2	2	2	4	4	4	1	5	4	4	4	4	4	4	4	4	4	4	4	4	4	1
21	1	1	2	5	1	3	1	1	2	2	1	2	2	1	1	1	1	2	3	3	2	3	2	3	3	3	3	2	3	3	2	2	2	2	3	3	3	3	2	3	2	1
20	1	1	2	5	3	3	1	1	2	1	1	2	2	5	5	1	3	1	1	2	1	4	4	4	4	1	3	4	1	4	1	4	4	4	1	1	1	1	4	1	4	3
20	2	1	2	5	2	4	1	1	2	1	1	1	2	1	1	1	2	1	1	1	1	3	2	4	4	2	3	4	3	4	1	4	4	1	1	1	1	1	1	1	1	1
21	2	1	2	5	1	3	2	1	2	1	1	1	1	5	5	5	4	2	3	3	4	4	2	4	4	3	2	3	3	4	4	3	3	2	3	3	3	4	2	4	4	1
22	2	1	2	5	1	3	1	1	1	2	1	2	1	5	5	2	2	1	1	1	1	1	4	4	4	4	1	4	4	4	1	1	1	4	1	1	1	1	4	2	2	3
22	1	2	2	5	1	3	1	1	1	2	2	2	1	5	5	1	3	3	4	2	2	4	4	4	4	4	2	2	3	4	2	3	3	3	3	3	2	2	3	2	2	1
21	2	1	2	5	2	3	1	1	1	1	1	2	2	1	1	1	1	1	1	1	1	1	1	1	1	4	1	4	1	4	1	3	3	4	1	1	1	1	4	1	1	1
21	1	1	2	5	1	3	1	1	2	1	2	2	1	1	1	2	3	1	1	2	2	4	2	3	4	4	3	4	3	2	4	2	2	2	1	1	2	3	2	3	3	1
21	1	1	2	5	1	4	1	1	2	1	1	2	1	1	1	1	3	1	3	3	4	2	3	1	1	3	2	2	2	3	3	1	2	3	4	4	4	4	2	3	3	1
20	2	1	2	5	2	4	1	1	1	2	1	2	1	2	1	2	4	1	1	2	1	3	1	2	3	3	3	2	4	4	1	5	5	1	1	3	1	3	3	1	5	2
20	2	1	2	5	2	3	1	1	1	1	1	2	3	1	1	2	2	4	2	4	2	4	2	2	1	4	4	2	4	4	4	4	4	4	4	4	4	4	4	4	4	1
22	1	1	2	5	1	3	1	1	1	2	2	2	2	5	5	2	1	2	2	2	2	2	2	3	2	2	2	3	2	3	2	2	2	2	2	2	2	2	2	2	2	1
23	2	2	2	5	2	4	1	1	2	1	1	2	2	1	1	1	4	1	2	2	2	2	2	2	2	2	2	2	2	3	2	2	2	2	2	2	2	2	2	2	2	1
20	1	2	1	1	3	3	1	1	1	2	1	2	1	3	3	1	4	2	2	2	2	2	2	2	3	3	2	3	3	3	2	3	3	4	2	3	2	2	3	2	2	3
21	2	1	2	5	2	3	1	1	2	1	1	2	2	5	5	1	1	1	2	1	2	3	4	5	5	5	2	4	2	5	1	5	5	3	1	2	2	2	5	1	5	1
22	2	1	2	5	3	4	1	1	2	2	1	2	2	1	1	1	4	2	2	2	2	2	2	4	2	2	2	2	4	4	3	3	3	1	3	3	2	2	1	2	2	1
22	1	1	2	3	3	4	1	1	2	2	2	2	1	1	3	1	4	1	1	1	1	1	5	1	5	5	1	5	5	5	1	5	5	5	1	1	1	1	5	1	5	1
21	2	1	1	1	2	3	1	1	1	2	1	1	2	5	5	1	3	2	3	3	2	1	1	3	3	5	1	1	4	1	3	3	3	1	5	1	1	1	3	2	2	2
21	2	1	2	5	2	3	1	1	2	1	2	2	2	5	5	1	2	1	2	2	2	2	3	5	5	5	3	4	3	4	2	3	3	4	1	2	2	2	5	4	3	1
22	1	1	1	5	3	3	1	1	1	2	1	2	2	1	1	2	2	2	3	3	3	3	3	5	5	4	2	3	3	4	3	2	2	3	3	3	2	2	4	2	3	1
24	1	2	2	5	4	4	1	1	1	2	1	2	2	1	1	1	4	2	4	4	4	4	2	4	4	2	4	4	4	4	4	3	3	2	3	3	4	4	2	4	4	1
23	1	2	2	4	3	3	1	1	1	2	2	2	2	3	3	1	2	3	4	2	2	2	3	3	3	3	2	2	4	2	2	4	4	3	2	2	3	3	2	4	4	1
20	2	1	2	5	2	4	1	1	2	1	1	1	1	5	5	1	4	1	3	3	2	2	3	4	4	4	2	4	3	4	2	4	4	2	2	2	3	1	3	3	4	1
21	1	1	2	5	2	3	1	1	1	2	1	2	1	1	1	1	1	1	3	2	2	1	4	5	5	5	1	3	4	5	3	5	5	5	1	2	1	3	3	3	5	1
21	2	1	2	5	2	3	1	1	2	1	1	2	1	5	5	1	1	2	2	2	2	4	1	2	4	3	3	4	4	3	3	3	2	4	1	1	3	3	3	3	4	1
20	1	1	2	5	4	3	1	1	1	1	1	2	3	5	5	1	1	2	2	2	2	4	1	4	4	4	1	4	4	1	3	3	3	3	3	3	3	3	3	3	3	3
21	1	1	2	5	1	3	1	1	1	2	2	2	1	1	1	2	2	1	3	1	2	3	2	1	1	1	2	4	2	2	3	4	4	2	1	4	1	1	4	2	3	3
21	2	1	2	5	2	4	1	1	2	1	1	2	2	3	3	1	3	1	4	1	4	3	1	4	4	3	3	4	2	1	3	3	3	3	2	2	1	2	3	3	4	1
20	2	1	2	5	2	4	3	1	2	1	1	2	2	5	5	1	1	3	4	4	4	4	2	4	3	4	4	3	4	4	2	4	4	2	3	1	2	2	2	2	2	2
29	2	1	1	3	1	3	2	2	1	2	2	2	3	1	1	1	4	1	3	3	3	3	3	4	3	3	3	2	3	4	4	4	4	2	2	2	2	2	2	3	3	1
21	2	1	1	5	2	3	1	1	1	1	1	1	3	3	3	1	2	2	3	2	3	4	3	4	5	4	2	3	4	4	3	2	2	2	3	2	2	3	2	3	3	1
28	2	1	2	2	2	4	2	2	1	1	1	2	2	5	5	2	3	4	3	4	4	4	1	3	4	3	3	2	4	4	2	4	4	2	3	3	4	4	2	4	3	1
21	2	1	2	5	1	3	1	1	2	1	1	2	2	5	5	2	2	1	2	2	2	2	2	5	5	4	2	4	2	4	2	4	4	2	2	2	2	2	3	1	4	1
20	1	1	2	5	3	3	1	1	2	2	1	2	2	3	1	1	2	2	1	1	1	2	1	4	4	4	2	3	3	3	4	3	3	3	3	3	2	2	4	3	4	1
22	1	1	2	5	1	3	1	1	2	2	1	2	2	5	5	1	2	1	2	2	2	2	3	4	4	3	2	3	4	4	3	4	4	4	1	2	2	2	3	2	3	1
20	2	1	2	5	2	3	1	1	2	2	1	2	2	3	3	2	1	2	2	2	2	2	2	1	1	2	2	1	1	1	2	2	2	2	2	2	2	2	1	2	1	1
22	2	1	2	5	1	4	1	1	2	1	1	2	2	1	1	2	3	1	2	2	2	4	3	1	1	1	1	2	1	2	3	2	1	2	2	1	2	2	2	2	2	1
21	2	2	2	5	2	3	1	1	1	2	1	2	1	3	1	2	4	1	3	1	1	4	4	2	2	4	1	2	4	4	1	2	2	1	1	3	2	2	4	1	3	1
19	2	1	2	5	1	3	1	1	2	1	1	2	3	5	5	1	2	1	2	1	1	1	3	4	4	4	1	4	3	3	1	4	4	3	1	1	1	1	4	1	4	1
34	2	1	1	1	1	4	3	1	1	1	1	2	3	1	1	2	3	1	1	1	1	1	1	1	1	1	1	1	1	1	1	5	5	1	1	1	1	1	5	1	1	2
18	2	1	2	5	1	4	1	1	1	1	1	2	2	5	1	1	3	1	3	2	1	4	4	3	4	3	2	3	3	3	3	4	4	2	4	2	4	4	4	4	4	3
32	2	1	2	2	2	5	1	1	1	1	2	2	2	5	1	2	4	3	2	2	2	3	4	4	4	4	2	4	4	4	4	4	4	2	2	2	2	4	4	2	2	1
19	2	1	2	5	2	3	1	1	1	1	2	2	2	1	1	2	1	2	3	3	3	3	3	5	5	5	3	5	4	5	1	4	4	5	1	5	4	3	5	2	5	1
22	1	1	2	1	1	3	1	1	2	1	1	2	1	1	1	1	3	1	1	1	1	1	4	5	5	5	1	5	2	5	1	2	5	2	1	1	1	1	5	1	5	2
21	1	1	2	5	2	3	1	1	1	2	1	2	2	5	5	2	1	2	2	2	2	2	2	2	2	2	2	2	2	2	2	2	2	2	2	2	2	2	2	2	2	1
21	2	2	2	5	1	4	1	1	2	1	2	2	3	5	5	1	4	1	1	2	2	2	4	4	4	4	1	4	2	3	1	3	3	1	1	1	1	1	4	1	3	1
20	1	1	2	5	2	4	1	1	1	1	1	2	2	1	5	2	2	1	3	3	3	3	3	3	1	3	1	3	4	4	3	3	3	1	1	1	3	3	3	3	3	2
20	1	1	2	5	1	3	1	1	2	2	1	2	2	1	3	1	4	2	4	2	2	3	2	3	3	3	4	1	4	4	1	3	4	1	4	2	4	4	3	4	2	1
21	1	1	2	5	2	4	1	1	1	2	1	2	2	5	5	1	2	1	4	4	2	4	1	5	5	5	2	3	5	2	2	4	4	2	3	3	2	2	2	2	3	2
21	2	1	2	1	3	3	1	1	1	1	1	2	2	1	1	1	2	1	2	2	2	1	2	3	5	5	2	5	4	4	1	4	3	2	1	2	1	1	3	2	4	1
21	2	1	2	5	1	3	1	1	2	1	2	2	3	1	1	1	2	2	1	1	1	1	4	1	1	5	1	5	1	3	1	5	5	2	2	2	2	2	5	1	5	1
21	2	1	2	5	1	3	1	1	2	1	1	2	2	1	1	2	3	2	2	2	2	2	5	5	5	5	2	5	5	4	2	5	5	2	2	2	2	2	5	2	5	3
21	1	1	2	5	2	3	1	1	2	1	1	2	2	5	5	2	2	1	1	1	1	1	1	1	5	1	3	3	1	5	1	3	3	1	1	1	1	1	5	1	5	3
21	1	1	2	5	3	4	1	1	1	1	1	2	1	1	2	2	3	2	4	2	2	4	4	4	4	4	2	4	4	2	4	4	4	4	2	2	2	2	4	4	4	1
22	1	1	2	5	2	3	1	1	2	2	1	2	1	1	1	1	2	2	3	3	2	4	3	2	3	2	2	3	3	2	3	3	2	2	2	3	2	2	2	3	3	2
21	1	1	2	5	1	4	1	1	1	2	1	1	1	1	1	2	1	1	2	2	2	2	3	3	4	4	1	4	2	4	1	4	4	2	1	1	2	2	3	1	1	1
20	2	1	2	5	2	4	1	1	1	1	1	2	2	5	5	1	2	1	3	4	4	4	4	2	5	5	2	5	4	4	2	5	5	5	1	1	1	1	2	3	5	2
22	1	1	2	5	1	3	1	1	1	1	2	2	1	1	1	1	1	4	3	3	2	2	3	4	4	4	4	4	4	4	3	3	3	4	2	2	2	2	1	4	4	1
21	1	1	2	5	1	3	1	1	2	1	1	2	2	5	1	1	2	2	2	2	2	1	2	1	2	1	3	1	3	1	2	1	3	3	2	3	3	3	3	3	1	1
21	1	1	2	5	2	3	1	1	2	2	1	2	2	5	5	2	3	3	4	4	3	4	2	4	3	3	3	2	4	1	4	4	4	3	4	2	4	4	2	4	3	2
21	1	1	2	5	1	3	1	1	2	1	2	2	3	5	5	1	3	2	2	2	2	2	2	4	4	2	4	2	2	4	2	2	2	2	2	2	2	2	4	2	4	2
20	1	1	2	3	1	3	1	1	2	1	1	2	1	5	5	1	2	1	1	2	2	2	1	5	5	1	2	2	5	5	1	3	3	3	1	3	5	5	1	1	2	1
21	2	1	2	5	2	4	1	1	2	1	1	1	2	5	5	2	1	2	2	3	2	2	4	4	4	4	2	1	3	2	2	2	2	2	2	2	3	3	3	3	4	1
22	1	1	2	5	1	4	1	1	1	1	1	2	1	5	5	2	2	1	1	1	1	1	5	5	5	5	1	5	1	5	1	5	5	1	1	1	1	1	5	1	5	1
22	1	1	2	5	1	3	1	1	1	1	1	1	1	3	1	2	1	1	3	2	2	3	4	4	4	4	2	4	2	4	1	4	2	2	1	1	2	2	3	4	4	1
20	2	1	1	5	2	3	1	1	1	2	1	1	1	1	1	1	1	1	3	2	1	1	4	4	4	3	2	4	3	4	1	2	2	1	1	2	2	2	4	2	4	1
21	1	1	1	5	2	3	1	1	1	2	2	2	1	5	5	2	2	1	1	1	1	1	1	4	4	4	1	4	2	2	2	2	2	4	1	1	1	1	5	1	5	2
21	2	2	2	5	1	3	1	1	1	1	2	2	3	1	1	1	2	1	3	3	3	2	3	2	2	2	1	2	3	3	2	2	2	2	1	2	3	2	3	3	2	2
21	2	1	2	5	2	3	1	1	2	1	1	2	2	1	1	1	3	2	2	2	2	4	3	1	1	2	2	2	4	2	1	4	4	2	4	4	4	4	2	4	3	1
21	2	1	1	5	2	4	1	1	1	1	1	2	1	1	1	1	3	2	3	2	3	4	1	4	5	2	2	4	5	4	3	5	5	2	2	2	3	3	4	3	4	1
20	2	1	1	5	3	4	1	1	1	1	1	2	2	1	1	2	3	1	1	1	1	1	1	1	1	1	1	4	1	4	1	4	4	1	1	1	1	1	4	1	4	3
21	1	1	2	5	1	3	1	1	2	1	1	1	1	1	1	1	4	1	1	1	1	1	1	5	5	5	3	5	1	5	5	5	5	1	1	1	1	1	1	5	1	1
22	2	1	2	5	1	4	1	1	1	1	1	2	2	3	3	2	1	1	4	3	2	3	3	2	2	2	3	5	3	3	3	3	3	3	2	2	4	4	4	4	4	1
22	2	2	2	5	3	4	1	1	1	2	2	2	2	1	5	1	2	1	1	1	4	1	1	4	4	4	1	4	1	4	1	4	4	1	1	1	1	1	4	1	1	2
23	1	2	2	5	1	3	1	1	1	2	2	2	1	5	5	2	1	3	4	4	4	4	3	4	3	2	3	2	4	4	3	3	3	2	3	3	4	4	2	4	2	3
21	1	1	2	5	1	4	1	2	2	2	1	2	1	5	5	2	2	1	1	1	1	1	4	4	4	4	1	4	1	4	1	1	2	3	1	1	1	1	4	1	4	3
21	2	2	1	5	1	4	1	1	1	1	2	2	2	1	1	1	3	3	5	4	5	4	3	2	5	3	2	3	5	2	2	4	4	2	5	2	4	4	2	4	3	3
22	2	2	2	5	4	3	1	1	1	1	1	2	2	5	5	2	3	1	2	2	2	3	2	3	3	3	3	3	2	4	3	3	3	3	2	2	1	1	4	3	4	2
20	2	2	1	5	1	3	2	1	1	1	1	1	1	1	1	1	4	3	3	2	1	4	2	5	3	3	4	2	5	2	3	2	2	5	3	3	3	3	3	3	3	1
21	2	1	2	5	2	3	1	1	1	1	2	2	2	5	5	1	4	1	1	1	1	1	1	4	4	4	1	4	1	4	1	4	4	1	1	1	1	1	4	1	1	3
22	1	1	2	5	2	4	1	1	2	2	1	2	3	5	5	2	2	2	3	3	2	3	3	4	4	3	3	4	3	3	3	3	2	2	2	3	3	4	1	3	3	1
20	2	1	2	5	3	3	1	1	1	2	1	2	2	1	1	1	3	1	2	2	1	2	1	4	4	4	1	4	2	4	2	4	4	4	1	1	1	1	4	2	4	3
21	2	1	2	5	1	4	1	1	2	1	1	2	2	1	1	1	1	2	3	2	2	3	3	4	4	2	3	4	4	4	2	5	5	3	3	3	3	3	4	3	3	1
22	2	1	2	5	3	4	1	1	1	1	1	2	2	2	1	1	2	3	3	3	4	4	4	5	5	5	2	4	3	3	4	4	4	4	3	3	4	4	3	3	5	3
23	1	2	1	5	4	4	1	1	2	1	2	2	2	5	5	1	3	1	2	1	1	1	1	4	4	4	1	4	1	4	1	4	4	1	1	1	1	1	4	1	4	3
21	2	1	2	5	2	3	1	1	2	1	1	2	2	5	5	1	3	2	3	4	4	4	3	4	4	3	4	4	4	4	4	4	4	4	3	3	4	4	3	4	4	2
20	2	1	2	5	3	3	1	1	1	1	1	2	2	2	3	1	2	1	1	1	1	1	1	1	1	1	1	4	2	4	1	1	1	1	1	1	1	1	4	1	2	2
21	2	1	2	5	2	4	1	1	2	1	1	2	1	5	5	1	1	2	2	2	2	2	2	3	2	2	2	2	2	2	2	2	2	2	2	2	2	2	2	2	2	3
22	2	1	2	5	1	3	1	1	1	2	1	2	3	5	5	2	3	1	1	1	1	1	1	5	1	5	1	5	1	3	3	3	3	1	1	1	1	1	5	1	1	1
22	2	1	2	5	2	3	1	1	2	1	1	1	3	3	1	1	1	2	4	2	2	4	3	4	2	2	4	2	1	1	1	5	5	1	4	1	3	3	4	3	4	1
22	2	1	2	5	1	3	1	1	2	1	1	2	2	2	1	1	2	1	1	1	1	1	1	4	4	4	2	4	2	2	1	3	2	1	2	2	3	1	3	1	3	1
21	2	1	2	5	2	4	1	1	2	1	1	2	3	2	3	1	1	2	2	2	2	3	2	4	4	4	2	4	4	4	2	1	1	4	1	4	1	4	4	1	4	1
21	2	1	2	5	1	4	1	1	2	1	1	1	1	5	5	1	1	4	4	4	4	4	4	4	4	4	4	4	4	4	4	4	4	4	4	4	5	4	5	4	4	1
23	2	1	2	5	2	3	1	1	1	2	1	2	2	1	1	1	2	2	4	4	4	3	2	5	5	3	3	3	3	5	4	1	1	3	3	2	4	2	1	3	5	1
50	2	1	2	1	2	2	2	2	1	1	2	2	2	3	3	1	4	2	4	3	2	2	4	5	4	4	2	4	3	1	1	1	2	3	1	2	2	1	1	1	4	2
62	1	1	2	4	3	4	2	2	1	1	2	2	1	1	5	1	4	1	1	1	1	4	3	4	4	4	2	4	3	5	2	5	5	3	2	2	2	3	5	3	5	2
21	2	1	2	5	2	3	1	1	1	1	1	2	2	1	1	1	1	2	2	2	2	2	2	2	2	2	2	2	2	5	2	4	5	5	2	2	2	2	2	2	3	1
55	1	1	2	4	2	4	2	2	1	2	1	2	1	2	3	2	4	1	2	2	2	2	3	4	2	2	2	2	4	4	2	2	2	4	2	2	1	2	4	2	4	2
50	2	1	2	2	2	4	2	2	1	1	1	2	3	1	1	2	2	1	1	1	1	1	1	4	4	4	1	4	1	5	5	5	5	5	5	5	5	5	1	5	5	1
23	2	2	2	5	2	4	1	1	2	1	1	2	2	1	1	1	4	1	1	3	2	3	3	4	4	4	2	5	3	4	4	4	4	2	2	2	2	2	5	3	4	1
29	2	1	1	2	1	4	1	1	1	2	2	2	1	1	1	2	1	1	1	1	1	3	1	2	1	3	2	2	2	3	2	2	2	2	2	2	3	1	1	2	1	1
46	2	1	2	2	2	4	2	2	1	1	1	2	2	1	1	1	4	3	3	2	3	4	3	2	2	3	3	3	3	3	3	3	3	3	3	3	3	3	3	3	3	1
38	2	1	2	3	1	4	1	1	1	1	2	2	1	5	5	1	1	1	4	2	2	3	2	3	4	4	4	4	5	5	3	3	3	4	2	2	2	2	3	3	3	2
41	2	1	2	2	1	4	2	2	1	1	1	2	3	1	1	1	4	1	2	3	1	1	2	4	4	4	1	4	4	4	3	3	3	3	1	1	3	3	4	2	4	1
37	2	1	1	1	1	4	2	2	1	2	2	2	2	5	2	1	2	2	2	3	3	3	3	2	3	3	3	3	3	2	3	3	3	3	3	3	3	3	3	3	3	1
31	2	1	1	1	1	2	2	2	1	2	1	1	1	1	1	1	4	2	3	3	3	3	3	4	4	4	2	4	4	3	3	3	3	3	3	3	3	4	4	3	4	1
28	2	1	2	1	2	5	1	1	1	2	2	2	1	1	1	1	2	2	2	2	2	3	4	4	4	3	3	4	3	2	2	3	3	3	2	3	3	3	4	3	3	1
46	2	1	2	3	1	4	2	2	1	1	1	2	2	1	5	2	2	2	4	3	4	3	3	4	4	4	2	2	2	4	2	3	3	4	3	2	4	2	2	2	4	1
22	2	1	1	3	1	4	2	2	1	1	2	2	3	1	1	1	4	1	3	2	2	4	3	5	5	5	3	3	3	3	2	3	2	2	2	2	2	3	2	2	3	1
31	2	1	1	1	1	4	2	2	1	1	1	2	1	1	1	1	4	1	2	1	1	1	2	1	3	1	1	4	4	4	2	2	2	1	1	1	1	1	4	1	1	1
39	2	1	2	1	1	1	2	2	1	1	1	1	1	3	3	5	3	1	2	2	2	3	3	4	4	1	2	1	3	3	2	3	3	2	1	1	2	2	4	2	1	3
48	2	1	2	2	3	5	2	2	1	1	2	2	2	5	5	2	3	1	1	1	1	1	5	5	5	5	1	5	1	5	1	5	5	1	1	1	1	1	3	1	5	1
51	2	1	1	3	1	4	2	2	1	1	1	2	2	2	1	2	2	2	4	4	4	4	3	4	4	4	3	1	4	4	2	4	4	3	4	4	4	4	1	4	4	1
51	2	1	2	2	2	5	2	2	1	1	1	2	2	2	2	1	2	2	3	3	3	2	3	4	4	4	2	3	4	3	4	4	4	3	2	2	3	3	2	3	3	1
42	2	1	2	2	2	4	2	2	1	1	2	2	2	1	1	1	3	1	1	2	2	1	2	2	1	1	2	1	2	1	1	1	2	2	1	2	1	2	1	2	1	1
45	2	1	2	2	2	4	2	2	1	2	1	2	3	2	1	1	4	1	2	2	2	2	2	5	2	2	2	2	2	2	2	3	3	3	3	2	1	1	5	3	2	3
51	1	1	2	2	2	5	2	2	1	1	1	2	1	2	1	1	2	1	1	1	1	1	1	1	1	1	1	1	1	1	1	1	1	1	1	1	1	1	1	1	1	2
40	2	1	1	2	2	5	2	2	1	2	2	2	1	3	1	2	3	5	5	3	5	5	1	1	1	3	1	5	5	4	3	4	4	1	5	3	3	5	1	5	5	1
32	2	1	2	1	2	4	2	2	1	2	1	2	1	5	5	1	2	4	5	5	4	5	3	2	2	2	3	1	5	2	4	4	3	5	5	4	4	5	1	5	5	1
27	2	1	1	1	1	1	2	2	1	1	2	1	1	5	1	1	1	3	3	4	2	4	1	3	2	2	4	3	5	3	2	4	4	2	4	4	4	4	2	4	4	1
42	1	1	2	2	2	5	2	2	1	2	2	2	1	1	1	1	4	2	4	3	2	4	2	2	4	4	3	4	4	4	2	4	2	2	2	2	2	2	4	5	5	3
45	2	1	2	2	2	4	2	2	1	2	1	2	3	2	1	1	3	1	3	4	4	4	2	4	4	4	1	1	4	4	2	4	4	1	1	1	1	1	4	2	2	1
54	2	1	2	2	2	5	2	2	1	1	2	2	2	5	5	2	3	1	3	2	2	2	3	4	4	4	1	1	2	1	2	4	4	2	2	1	1	1	3	2	4	1
38	2	1	2	2	2	4	2	2	1	1	2	2	2	1	1	1	1	2	2	2	1	2	2	4	4	3	1	5	1	5	3	4	5	2	1	1	1	1	4	3	3	1
27	2	1	1	1	1	1	2	2	1	2	1	2	2	5	3	1	3	2	4	4	4	4	4	4	4	4	4	4	4	4	3	3	3	4	4	4	4	4	3	4	4	3
39	2	1	2	2	2	4	2	2	1	1	2	2	2	1	1	2	2	2	2	2	1	2	2	2	1	1	2	1	2	1	2	1	1	2	2	2	2	2	1	2	1	1
36	2	1	1	1	1	1	2	2	1	1	2	2	3	1	1	1	2	3	3	3	3	3	3	3	3	3	3	3	3	3	3	3	3	3	3	3	3	3	3	3	3	1
36	2	1	1	1	1	2	2	2	1	1	1	2	2	5	2	1	4	4	4	4	4	4	4	4	2	2	4	2	4	2	4	4	4	4	4	4	4	4	2	4	4	2
52	2	1	2	2	1	4	2	2	1	1	1	2	2	1	1	5	1	3	4	1	2	3	1	4	2	2	3	3	3	1	1	2	2	2	3	3	3	3	2	3	3	1
34	2	1	2	1	1	1	2	2	1	2	2	2	3	1	1	1	3	3	3	3	4	4	3	4	2	2	3	2	4	2	2	3	3	2	3	3	4	4	2	4	3	1
28	2	1	2	3	1	4	2	2	1	1	1	1	1	1	1	1	1	1	4	3	3	3	3	2	3	3	3	3	3	3	3	3	1	3	3	2	2	3	3	3	3	1
33	2	2	1	1	1	1	2	2	1	1	1	2	2	5	2	1	4	1	1	1	1	1	1	1	5	1	1	1	1	1	1	5	5	1	1	1	1	1	5	1	1	3
35	2	1	2	2	2	4	2	2	1	1	1	2	1	5	5	2	1	5	4	4	4	4	4	5	2	4	5	3	5	4	2	1	1	4	4	3	4	4	1	4	5	3
40	2	1	2	3	1	4	2	1	2	2	2	2	3	1	1	1	3	3	3	4	3	4	3	3	4	4	2	4	3	4	2	3	3	4	2	2	3	3	4	3	3	1
40	2	1	1	1	2	4	2	2	1	2	1	2	2	5	1	1	3	1	1	2	2	2	4	4	4	4	3	4	3	4	2	3	3	3	1	3	2	1	4	3	4	1
29	2	1	1	2	3	5	2	2	1	2	2	2	2	1	1	1	2	1	2	2	2	3	3	3	3	3	2	3	2	3	2	2	2	3	2	2	2	3	3	2	3	3
28	2	1	2	2	1	4	3	1	1	1	2	2	2	5	5	2	1	1	2	2	2	3	2	3	3	3	4	3	2	3	3	3	3	2	2	2	2	2	3	2	2	2
40	2	1	2	1	1	1	2	2	1	1	1	2	2	2	2	1	4	1	1	1	1	1	4	4	4	4	1	4	1	4	1	4	4	1	1	1	1	1	4	1	4	2
37	2	1	1	1	1	2	2	2	1	2	2	2	2	2	3	2	3	2	5	4	1	4	2	5	5	5	2	5	5	5	3	4	4	5	1	1	1	1	3	3	3	3
51	2	1	2	2	2	4	2	2	1	1	2	2	2	1	1	2	3	1	2	2	2	2	4	4	2	3	2	4	1	3	2	3	3	2	1	1	2	2	4	3	4	1
38	2	1	2	2	2	5	2	2	1	2	2	2	2	1	1	2	4	2	4	3	3	4	2	4	4	4	2	4	4	4	3	4	4	2	2	2	3	2	1	3	3	1
37	2	1	2	2	1	2	2	2	1	2	1	2	2	1	1	2	4	1	4	2	2	2	2	1	1	1	1	1	1	1	1	1	1	1	1	1	1	1	2	2	2	1
44	2	1	2	2	2	5	2	2	1	1	2	2	2	2	2	1	3	2	4	2	2	4	2	4	4	4	2	4	4	4	2	2	4	4	4	4	4	4	4	4	4	1
54	2	1	2	4	2	5	1		1	1	2	1	1	5	5	2	2	2	4	4	2	2	3	4	4	4	2	4	2	4	3	2	2	2	2	2	2	2	4	3	2	1
42	2	1	2	2	2	4	2	2	1	2	2	2	1	1	1	1	4	4	4	3	4	4	3	3	2	2	3	3	4	3	1	4	4	1	4	3	4	4	2	4	3	1
35	2	1	2	2	2	4	2	2	1	2	1	2	2	1	1	1	3	2	3	3	2	2	3	5	5	5	1	5	4	5	2	4	4	3	1	3	1	3	3	1	4	1
40	2	2	2	3	1	4	2	2	1	2	2	2	2	1	1	1	1	3	2	2	1	4	2	4	4	4	4	1	4	4	1	4	4	1	4	4	4	4	2	4	3	1
33	2	1	1	1	1	2	2	2	1	2	2	2	2	1	2	1	4	2	3	2	3	2	3	2	2	2	2	2	2	2	2	2	2	2	2	2	2	2	2	2	2	3
56	2	1	2	4	2	5	2	1	1	2	1	2	1	5	5	1	3	2	3	3	2	3	3	3	2	3	4	3	3	4	2	3	3	3	2	2	3	3	3	3	3	3
56	2	1	2	2	3	5	1	1	1	1	2	2	1	5	5	2	3	1	5	4	3	3	3	5	5	4	1	5	4	4	4	4	3	3	4	3	4	1	5	3	5	1
33	2	1	1	1	2	1	2	2	1	1	1	1	1	3	1	5	4	1	3	2	2	1	3	4	4	4	1	4	3	3	2	4	4	4	2	2	3	2	3	2	4	3
37	2	2	1	1	1	1	2	2	1	2	1	2	2	3	3	2	2	1	2	2	3	2	2	2	2	1	1	1	3	2	3	3	3	3	2	2	2	2	2	2	2	2
42	2	1	2	2	2	4	1	1	1	1	2	2	1	1	1	1	4	4	4	4	4	4	2	1	4	4	2	4	4	2	4	3	4	4	2	4	4	4	2	4	2	1
19	2	1	2	5	1	1	1	1	1	1	2	2	2	1	1	1	1	2	4	2	2	2	2	4	4	4	2	4	4	4	2	2	2	1	1	2	2	2	3	2	5	1
37	2	1	2	2	2	4	2	2	1	2	2	2	1	1	1	1	2	2	2	3	2	4	3	5	5	5	2	5	3	5	2	3	3	3	2	3	2	3	5	2	4	1
35	2	1	1	1	2	1	2	2	1	2	1	2	2	1	1	1	2	2	3	3	1	1	1	4	4	4	4	4	1	4	1	1	1	1	1	1	1	1	5	2	5	1
25	2	1	1	3	1	4	1	1	1	1	1	2	3	1	1	1	1	2	3	4	4	1	2	1	1	2	3	3	3	1	1	1	1	4	1	3	2	3	1	3	1	1
52	2	1	2	2	2	5	2	2	1	1	1	1	1	1	1	1	2	4	4	4	3	4	2	4	2	2	2	2	4	4	2	4	4	2	4	2	3	4	3	3	2	1
54	1	1	2	4	3	5	2	1	1	1	2	2	1	5	5	2	2	1	1	1	1	1	4	4	4	4	2	5	2	2	2	5	5	2	2	2	2	2	5	2	5	2
40	2	1	2	2	1	4	2	2	1	1	2	2	3	1	1	2	4	3	5	4	2	4	3	5	5	4	2	2	5	5	4	5	5	4	2	2	2	4	2	2	4	1
49	2	1	2	2	2	5	2	2	1	1	2	2	3	1	1	2	2	1	4	2	2	4	3	4	4	1	1	4	2	4	1	2	4	2	1	2	2	2	4	1	3	1
40	2	1	2	2	2	4	2	2	1	1	1	2	3	1	1	1	3	2	4	3	2	3	3	4	3	4	3	3	3	3	3	3	3	2	3	3	3	3	3	3	3	1
44	2	1	2	2	2	4	2	2	1	1	2	2	2	1	1	2	4	1	1	2	2	4	3	4	4	4	3	4	4	4	4	3	3	4	2	2	4	4	2	4	3	1
40	2	1	2	2	2	4	2	2	1	1	1	2	3	5	1	3	4	1	1	1	1	3	3	3	5	5	1	3	4	5	1	1	3	4	1	1	1	1	3	2	5	1
41	1	1	2	2	2	5	2	2	2	1	2	2	3	1	2	1	2	2	2	2	2	4	2	4	4	4	2	4	4	4	4	4	4	4	2	2	4	2	4	4	4	1
50	2	1	2	2	2	2	2	2	2	1	1	2	2	1	5	1	2	1	1	2	2	5	3	5	3	5	1	5	4	5	1	3	3	3	1	1	2	1	3	2	5	1
50	2	1	2	2	3	5	2	2	1	1	2	2	2	5	1	2	3	1	3	3	2	3	3	4	4	4	3	3	2	3	3	3	3	3	3	3	3	4	3	3	4	2
36	2	1	2	2	2	4	2	2	1	2	2	2	3	5	1	1	3	2	4	2	2	1	3	4	4	4	1	1	2	4	2	4	4	3	1	1	1	1	4	1	1	3
47	2	1	2	2	2	5	2	2	1	2	1	2	2	2	1	1	4	5	3	3	3	4	2	2	1	2	4	1	5	4	3	5	5	2	4	2	4	4	1	4	3	1
39	2	1	2	2	2	4	2	2	1	1	2	2	2	5	1	2	4	2	2	1	1	1	4	2	4	4	3	2	2	3	2	2	2	1	2	2	2	2	4	2	4	1
38	2	1	2	3	2	2	2	2	1	1	1	2	1	1	1	2	3	2	4	2	2	4	3	4	4	4	2	4	3	4	3	3	3	2	3	3	3	3	3	3	4	1
40	2	1	2	2	2	5	3	2	1	1	2	2	3	1	1	1	3	1	2	1	1	1	1	1	1	1	1	1	1	4	1	1	1	1	1	1	1	1	1	1	1	1
42	2	1	2	2	2	4	2	2	1	2	2	2	2	1	1	2	3	2	4	2	3	3	2	4	3	3	3	3	2	3	2	2	2	4	3	3	4	3	4	3	2	1
39	2	1	1	1	1	1	2	2	1	1	2	2	1	5	2	1	3	3	3	3	3	4	3	5	5	5	3	3	3	3	3	3	3	3	3	3	3	3	3	3	3	2
22	2	1	1	1	1	1	1	1	1	2	1	2	3	1	1	2	3	2	4	3	2	2	3	3	1	3	3	3	1	1	3	3	3	2	3	3	4	3	3	3	3	1
49	2	1	2	2	2	5	2	2	1	1	1	2	2	2	2	1	2	1	1	1	1	1	1	1	1	1	1	1	1	1	1	1	1	1	1	1	1	1	1	1	1	2
41	2	1	2	2	2	4	2	2	1	1	2	2	2	2	1	1	3	1	3	2	1	1	2	1	1	1	2	2	3	2	2	3	1	1	1	1	2	2	1	1	1	3
47	2	1	2	2	2	4	2	1	1	1	1	2	1	2	5	1	3	2	2	2	1	1	1	4	4	4	1	4	1	4	1	3	4	1	1	1	1	1	4	1	3	3
34	2	1	2	3	1	4	2	2	1	1	2	1	1	5	1	5	3	1	1	1	1	1	1	4	4	3	1	4	1	4	2	4	4	1	1	1	1	1	4	1	4	1
24	2	1	1	2	1	4	1	1	1	1	1	2	2	5	5	1	3	1	1	1	1	1	4	4	1	1	1	4	2	4	1	3	3	3	2	1	2	4	4	2	4	1
47	2	1	2	2	2	4	2	2	1	1	2	2	3	1	1	1	3	2	2	2	2	2	3	1	1	1	1	2	1	3	3	4	4	1	1	1	2	2	5	3	4	3
27	2	1	1	3	1	4	1	1	1	2	1	2	2	5	1	1	3	3	4	3	3	5	2	5	4	5	2	3	4	5	4	2	2	4	4	3	4	5	3	3	5	1
31	2	1	1	3	1	4	1	1	1	1	2	2	2	5	5	2	2	1	5	2	1	3	2	1	1	1	4	1	4	2	5	2	1	3	5	5	3	4	1	5	5	1
29	2	1	1	2	1	4	1	1	1	1	2	2	1	1	1	1	2	1	2	2	2	3	3	2	2	2	1	2	3	2	3	2	2	3	3	4	4	4	3	4	3	1
34	2	1	1	1	1	1	2	2	1	2	1	2	1	1	1	1	1	2	2	4	4	5	4	1	2	2	1	1	1	1	4	3	3	1	1	1	1	1	5	4	4	1
38	2	1	2	2	1	4	2	2	1	1	1	2	3	1	1	1	1	2	1	3	3	4	3	4	4	4	1	4	4	4	2	3	3	2	2	2	2	2	4	2	4	1
41	2	1	2	2	2	5	2	2	1	1	2	2	1	1	1	2	4	2	3	3	2	2	3	3	3	3	3	3	3	3	3	3	3	3	3	3	3	3	3	3	3	1
45	2	1	2	2	1	4	3	2	1	2	1	2	1	1	1	2	4	1	2	3	2	3	2	1	1	1	2	2	3	3	3	3	3	2	2	2	2	3	3	3	3	1
37	2	1	2	2	2	4	2	2	1	1	2	2	3	5	1	1	3	2	3	1	2	3	1	3	2	4	2	2	2	4	2	1	4	2	4	2	2	2	2	2	1	2
50	2	2	1	1	1	4	2	2	1	1	1	2	2	2	2	2	3	1	1	1	1	1	5	5	5	5	1	5	1	5	1	1	1	1	1	1	1	1	5	1	5	1
46	2	1	2	2	1	4	2	2	1	1	2	2	2	1	5	1	2	1	1	1	1	1	1	4	4	4	1	4	3	2	1	3	3	1	1	1	1	1	4	1	1	3
44	2	1	2	2	2	4	2	2	1	1	2	2	2	1	1	1	4	2	2	4	4	4	2	4	4	2	4	3	4	4	2	4	4	2	2	4	4	4	2	4	4	1
34	2	1	1	3	1	1	2	2	1	2	2	1	1	5	3	5	4	4	4	4	4	4	2	4	2	2	4	1	4	1	1	4	4	1	4	4	4	5	2	5	5	1
45	2	1	2	2	2	4	2	2	1	1	2	2	1	2	1	2	4	3	4	4	4	4	1	4	4	4	4	1	4	4	1	4	4	1	4	4	4	4	1	4	1	1
50	1	2	2	3	1	4	2	2	2	1	1	2	2	2	1	1	3	2	2	3	3	1	2	1	1	5	1	5	5	5	1	3	3	4	1	1	1	1	5	1	1	1
26	2	1	2	1	1	1	2	2	2	1	2	2	1	1	1	2	1	2	3	4	4	3	4	4	4	4	3	4	4	3	2	4	4	4	3	3	3	4	3	3	4	2
30	2	2	1	1	1	1	2	2	1	1	1	2	2	1	5	2	3	1	3	1	1	1	1	5	5	5	1	5	3	5	1	1	2	1	1	1	1	1	1	1	5	1
35	2	1	2	2	1	4	2	2	1	1	2	2	2	1	1	1	1	2	2	2	2	2	2	2	2	2	2	2	2	2	2	4	4	2	2	2	2	2	4	2	4	1
32	2	1	1	1	1	1	2	2	1	1	2	1	1	3	3	5	3	1	1	1	1	1	4	4	4	1	1	4	4	4	1	4	4	4	1	1	4	4	1	1	4	3
42	2	1	2	2	2	4	2	2	1	1	2	2	1	3	1	1	2	2	2	2	3	1	4	4	4	4	1	1	1	4	3	1	4	4	1	1	1	1	4	1	4	2
37	2	1	2	3	1	4	2	2	1	2	2	2	3	5	1	1	1	2	2	2	4	2	3	5	5	5	2	4	2	5	3	5	2	3	3	3	3	3	5	3	5	1
23	2	1	1	2	1	4	1	1	2	2	1	2	3	5	5	1	2	1	2	2	2	2	2	4	4	5	2	5	2	4	4	5	5	5	1	1	2	2	4	2	4	1
29	2	1	2	1	1	1	2	2	1	2	2	2	1	1	1	1	2	1	1	1	2	2	2	1	3	3	3	3	3	3	3	3	3	3	3	3	3	3	3	3	3	2
33	2	1	2	2	1	4	2	2	1	2	2	2	3	5	1	1	4	5	5	4	4	4	2	1	1	1	2	1	5	4	2	5	5	1	5	1	4	5	3	3	1	1
40	2	1	1	1	1	2	1	2	1	1	1	2	2	2	3	1	1	2	1	1	1	2	1	1	1	1	1	1	1	1	4	1	1	1	1	1	1	1	1	1	1	3
45	1	1	1	1	1	1	2	2	1	1	1	2	3	1	1	1	2	2	1	1	2	2	2	2	2	2	2	2	1	2	2	2	1	1	1	1	1	1	1	2	1	1
34	2	1	2	2	2	4	2	2	1	1	2	2	2	5	3	2	3	4	4	4	3	3	3	4	2	4	4	4	4	2	2	5	5	1	5	5	5	5	5	5	2	2
24	2	2	1	1	1	1	2	2	1	1	1	2	2	5	1	1	2	2	4	2	2	4	2	4	4	4	2	4	2	4	2	2	2	2	2	2	2	2	4	2	4	1
39	2	1	1	1	1	1	2	2	1	1	2	2	3	1	1	2	1	1	2	1	3	3	3	5	5	5	3	5	4	1	3	1	1	1	5	1	1	1	3	3	1	1
30	2	2	1	1	1	1	2	2	1	1	1	2	1	5	2	1	1	2	4	1	2	4	3	1	4	1	2	4	5	4	1	4	4	3	3	3	3	4	4	4	4	2
39	2	2	1	1	1	2	3	2	1	1	2	2	2	1	1	2	1	1	1	1	1	1	1	1	1	1	1	1	1	1	1	1	1	1	1	1	1	1	1	1	1	1
26	2	1	1	1	2	1	2	2	1	1	1	2	2	5	1	1	2	3	3	2	3	3	3	4	4	5	2	2	3	1	2	3	4	3	3	3	2	2	2	2	2	3
35	2	1	1	1	1	1	2	2	1	2	1	1	1	2	1	5	2	1	2	3	1	2	3	1	2	2	2	3	2	2	1	1	1	2	2	1	2	2	2	2	1	1
48	2	1	2	2	2	4	2	2	2	1	1	2	3	1	5	2	4	2	2	2	2	2	3	4	4	4	2	4	2	4	2	2	2	2	2	2	3	2	2	2	2	2
39	2	1	2	2	2	4	2	2	1	1	1	2	1	1	1	1	4	1	3	2	2	1	1	3	5	5	4	4	3	4	1	1	1	2	1	1	1	1	2	2	1	1
29	2	1	1	1	1	1	2	2	1	1	1	2	2	1	1	1	1	1	1	1	1	1	1	1	1	1	1	4	1	4	1	1	1	1	1	1	1	1	1	1	1	1
38	2	1	2	2	2	4	2	2	1	1	2	2	3	1	1	1	4	4	2	3	2	2	2	3	2	2	2	2	2	2	2	3	3	2	2	2	3	2	2	2	2	1
47	2	2	1	1	1	1	2	2	1	1	1	2	2	5	2	1	4	2	1	1	1	1	1	1	1	1	1	1	1	1	1	1	1	1	1	1	1	1	1	1	1	3
23	2	2	1	1	1	1	2	2	1	1	2	2	2	5	1	1	1	4	4	4	2	1	3	1	1	1	3	4	4	4	2	4	4	1	2	2	2	4	2	3	3	1
57	2	1	1	1	2	4	2	2	1	1	1	2	1	1	1	1	3	1	2	2	1	2	2	1	5	5	2	5	4	5	3	5	4	3	1	1	1	1	3	3	5	2
40	2	2	1	3	1	4	2	2	1	1	2	2	2	1	1	1	4	2	2	2	2	2	3	4	4	4	2	4	3	4	2	3	3	3	2	2	2	3	4	2	4	3
36	2	1	2	2	2	5	2	2	1	1	2	1	2	1	1	1	4	3	3	3	3	3	3	3	3	3	3	3	3	3	3	3	3	3	3	3	3	3	3	3	3	1
35	2	1	1	1	1	1	2	2	1	1	2	1	2	1	1	1	4	1	2	2	2	2	2	1	4	1	2	3	1	1	1	4	1	1	2	2	2	1	1	1	1	3
30	2	1	1	1	1	1	2	2	1	2	1	2	2	5	1	1	2	2	2	3	3	3	2	1	1	3	3	3	4	3	3	3	3	2	2	2	2	2	4	3	3	3
43	2	1	1	1	1	1	2	2	1	1	1	1	2	2	1	5	3	2	4	3	2	3	2	4	4	4	1	4	2	1	1	1	1	3	4	1	3	3	1	2	4	1
25	2	2	1	1	1	1	2	2	1	1	2	2	2	1	1	2	3	1	1	1	1	1	1	2	2	2	1	2	2	2	2	2	2	2	2	2	2	2	2	2	2	3
49	2	1	2	1	2	1	2	2	1	1	1	1	1	1	1	1	4	2	3	2	2	3	2	4	4	4	3	3	2	4	2	3	3	3	2	3	3	3	3	2	4	1
47	1	1	1	2	3	2	2	2	1	2	1	2	1	1	2	1	4	2	2	2	3	3	2	4	3	2	2	3	2	4	4	4	4	2	4	4	4	4	4	2	4	3
40	2	2	1	1	1	4	3	2	1	1	2	2	2	1	1	1	2	3	3	2	2	2	2	2	2	3	1	2	2	4	1	3	1	3	1	4	1	1	3	1	2	3
25	2	2	1	1	1	4	2	2	1	2	2	2	2	5	3	1	4	2	3	2	2	2	4	1	1	1	1	1	1	1	1	1	1	1	1	1	1	1	1	2	2	2
36	1	1	1	3	1	1	2	2	1	2	2	2	2	2	2	1	4	1	2	2	2	4	2	2	4	4	2	5	2	4	2	4	4	4	4	4	4	4	4	2	4	2
32	2	2	1	1	1	1	2	2	1	1	1	2	2	3	1	1	1	1	1	1	1	1	1	2	3	3	3	3	1	1	1	2	2	1	1	1	1	1	1	1	1	3
43	2	1	2	2	1	5	2	2	1	1	1	2	2	2	2	4	2	1	3	2	1	3	1	2	2	2	1	1	2	2	2	3	2	2	1	1	1	1	5	3	3	1
22	2	1	1	2	1	4	1	1	2	2	1	2	2	5	5	1	2	2	2	2	2	2	2	1	1	1	1	2	1	1	2	3	2	1	1	1	2	2	2	2	2	3
29	2	1	2	2	1	4	2	2	2	2	2	2	1	3	5	1	1	1	1	1	1	1	1	1	1	1	1	1	1	1	1	1	1	1	1	1	1	1	1	1	1	2
28	2	2	1	1	2	1	2	2	1	1	1	2	2	1	1	1	3	2	2	2	4	4	4	5	4	5	2	2	4	4	2	4	4	1	5	5	2	2	4	2	5	2
28	2	2	1	1	1	1	2	2	1	1	2	2	2	5	1	2	4	3	2	2	2	3	3	4	4	3	3	3	4	3	2	4	4	3	3	3	3	3	2	3	2	1
33	2	1	1	3	1	4	2	2	1	1	1	2	2	1	1	2	1	1	1	1	1	1	1	4	1	1	1	4	1	4	1	2	2	1	1	1	1	1	4	1	1	1
23	2	1	1	3	1	4	1	1	1	1	1	2	1	5	5	1	2	4	4	3	3	1	1	3	3	3	4	3	4	1	1	4	4	1	4	2	4	4	3	3	3	1
43	2	1	2	2	2	4	2	2	1	1	2	2	2	1	1	1	3	2	3	3	2	2	2	2	3	4	5	3	3	3	3	3	4	3	4	3	3	4	3	4	4	1
40	2	2	2	1	1	1	2	2	1	2	1	2	3	3	1	1	3	1	1	1	1	1	5	5	5	3	5	5	1	5	1	5	5	1	1	1	1	1	5	2	5	1
21	1	1	1	2	1	4	1	1	1	2	1	2	2	5	5	1	4	4	1	1	1	1	1	4	4	4	1	4	1	1	1	1	1	1	1	1	1	1	4	4	4	1
23	2	1	2	3	1	4	1	1	2	1	2	2	2	5	5	1	3	1	1	1	1	1	1	1	1	1	1	1	2	2	2	2	2	2	2	2	2	2	2	2	2	3
40	2	1	2	2	1	4	2	2	1	1	1	2	2	1	1	1	4	1	1	1	1	1	1	1	1	1	1	1	1	1	1	1	1	1	1	1	1	1	1	1	1	1
25	1	2	2	5	3	3	1	1	1	2	1	2	1	5	5	1	3	1	1	1	1	1	1	1	5	5	1	5	3	5	1	1	1	2	1	1	2	1	5	1	3	2
34	2	2	1	1	1	1	2	2	1	1	1	1	1	2	3	5	1	1	3	3	3	1	4	4	4	4	1	4	3	3	1	3	3	3	2	2	3	3	3	3	3	3
21	2	2	1	5	1	3	1	1	1	1	1	2	2	5	5	1	2	1	1	1	1	1	1	1	5	5	3	5	2	5	2	2	2	5	2	3	2	2	5	2	5	1
33	2	1	1	3	1	4	1	1	1	1	2	2	3	1	1	4	1	2	3	2	3	2	4	2	2	4	3	2	2	3	1	2	5	5	4	4	5	5	3	3	3	1
34	2	1	2	2	1	4	2	1	1	2	2	1	1	5	5	5	4	3	4	4	4	4	4	3	3	4	4	3	4	4	4	4	4	2	4	4	4	4	4	4	4	1
42	2	1	2	2	2	4	2	2	1	1	2	2	2	1	1	1	1	1	1	1	1	1	1	1	1	1	1	1	1	1	1	1	1	1	1	1	1	1	1	1	1	1
43	2	1	1	1	1	4	2	2	1	2	2	2	1	1	1	1	4	2	2	2	2	2	2	4	4	3	1	1	2	4	4	4	4	1	1	1	1	2	4	1	4	1
39	2	1	2	2	1	2	2	2	1	2	1	2	2	1	1	2	4	2	3	3	2	4	1	4	4	4	1	3	3	3	1	3	4	2	3	2	3	3	2	3	4	1
37	2	1	1	1	2	4	2	2	1	1	1	2	2	1	1	1	1	1	1	1	1	1	2	4	4	4	2	4	1	4	4	3	4	1	1	1	1	1	4	1	4	2
46	2	1	2	2	2	4	2	2	1	1	1	2	2	1	1	1	4	1	1	1	1	1	1	4	4	4	1	4	1	4	1	1	1	1	1	1	1	1	2	1	1	1
34	2	1	2	3	1	4	2	2	1	1	2	1	1	5	1	5	3	1	2	1	1	1	4	1	4	1	1	4	1	4	1	4	4	1	1	1	1	1	4	1	4	1
29	2	1	1	1	1	1	2	2	1	2	2	1	1	1	1	1	4	2	4	3	2	4	4	4	4	4	4	4	4	4	2	4	4	4	2	4	2	2	4	2	4	1
35	2	1	2	2	2	4	2	2	1	1	1	2	2	1	1	1	3	2	1	2	3	2	1	4	4	3	4	4	4	3	3	4	4	2	1	1	3	1	4	1	4	1
46	2	1	2	2	1	4	2	2	1	1	2	2	2	1	1	1	1	3	4	3	2	2	4	4	4	4	3	4	4	2	2	4	4	4	2	2	3	4	4	2	4	3
42	2	1	2	2	2	4	1	1	1	1	2	2	1	1	1	1	4	4	4	5	4	4	1	1	1	4	4	4	5	1	5	4	4	4	4	4	4	4	4	4	4	1
43	2	2	1	1	1	1	2	2	1	1	1	2	2	1	1	1	1	4	2	2	3	3	2	2	2	3	3	3	3	3	3	2	3	3	3	3	3	3	3	3	2	1
42	2	1	1	1	2	2	2	2	1	2	2	2	3	3	3	2	3	1	1	1	1	4	1	4	3	2	1	3	1	4	3	3	3	2	3	3	3	3	3	3	3	3
44	2	1	2	2	2	4	2	2	1	1	1	2	3	1	1	3	4	1	4	3	4	3	3	5	5	5	1	1	1	5	2	4	4	5	1	1	1	1	5	1	4	1
42	2	1	2	2	2	4	2	2	1	2	2	2	2	3	3	2	3	4	2	4	4	4	1	3	3	3	4	3	3	3	4	2	2	3	4	4	4	4	2	3	3	3
41	2	1	2	2	2	4	2	2	1	1	1	2	2	1	1	1	2	2	2	2	2	2	2	5	5	5	2	2	2	4	2	2	2	2	2	2	2	2	2	2	2	1
38	2	1	2	2	1	4	1	1	1	1	2	2	1	5	5	1	1	1	2	1	1	3	3	4	4	4	1	4	1	2	3	4	4	1	1	1	1	1	3	1	3	2
41	2	1	2	2	2	4	2	2	1	1	2	2	2	1	1	2	3	2	1	4	1	4	2	4	4	4	2	4	3	3	4	3	3	4	1	1	2	1	4	4	2	1
36	2	1	2	2	2	5	2	2	1	1	2	2	2	3	1	1	4	4	4	4	4	4	4	4	3	4	4	2	4	2	4	4	4	4	4	4	4	4	2	4	2	1
30	2	1	1	3	1	4	2	2	1	1	2	2	2	5	1	2	2	1	1	4	2	3	1	1	1	1	1	1	3	1	2	4	2	1	3	3	3	2	3	2	3	1
45	2	1	2	1	2	1	2	2	1	1	1	2	3	3	3	1	4	1	3	2	1	1	1	1	1	1	1	1	1	1	1	1	1	1	1	1	1	1	1	1	1	1
37	2	1	2	1	1	4	2	2	1	1	1	2	1	1	1	2	1	1	1	1	1	1	1	1	1	1	1	1	1	4	1	1	1	1	1	1	1	1	4	1	1	1
46	2	1	2	3	1	4	2	2	1	1	1	2	2	3	3	2	4	2	3	3	2	3	3	4	4	3	3	4	3	4	4	3	4	2	1	3	3	4	3	3	4	1
52	2	1	2	2	1	4	2	2	1	1	1	1	1	1	1	1	3	4	4	4	3	4	1	2	1	2	4	3	4	1	4	4	4	4	4	4	3	3	4	4	4	1
35	2	1	2	2	2	4	2	2	1	1	1	2	2	1	1	1	3	2	2	3	2	3	3	4	4	4	2	3	4	3	2	2	2	2	3	3	4	2	3	2	3	1
33	2	1	1	2	1	4	2	2	1	1	1	2	2	5	1	1	2	1	3	1	1	5	3	5	5	5	5	4	1	5	1	3	3	1	1	1	1	1	5	1	5	1
39	2	1	2	2	2	4	2	2	1	2	1	2	3	1	1	4	4	4	4	4	3	4	2	4	4	4	4	2	4	2	4	4	2	2	4	2	4	4	2	4	4	1
30	2	1	2	3	1	4	2	2	1	1	2	2	1	1	1	1	2	1	3	1	1	1	4	5	4	5	1	5	2	5	1	4	4	2	1	1	1	1	5	1	2	2
21	1	1	2	5	1	3	1	1	2	2	1	2	1	5	5	1	2	1	3	3	3	3	3	4	4	1	1	1	3	4	3	3	1	1	1	1	1	2	3	3	3	2
30	2	1	1	1	1	1	2	2	1	1	2	1	1	1	1	1	4	2	3	3	3	3	3	3	3	3	2	2	3	3	3	3	3	3	3	3	3	3	3	3	3	1
28	2	2	2	1	1	1	2	2	1	1	2	2	1	5	3	2	2	1	2	1	2	4	4	1	1	1	2	4	4	4	2	3	3	3	2	2	2	2	3	2	1	3
28	2	1	2	2	1	4	3	1	2	1	2	2	2	5	5	2	1	1	1	1	1	1	4	4	4	4	2	4	1	4	1	2	2	4	1	1	1	1	4	1	4	2
57	2	1	1	1	2	2	2	2	1	1	1	2	1	2	5	1	4	1	1	1	1	1	5	5	5	5	1	5	1	5	1	5	5	1	1	1	1	1	5	1	5	1
34	2	1	1	1	1	2	3	2	1	1	2	2	3	1	1	1	4	1	2	3	3	2	4	4	4	4	3	4	3	4	2	3	3	3	1	2	3	3	3	3	4	1
40	2	1	2	2	1	4	2	2	1	1	1	2	2	1	1	1	2	4	3	4	4	4	1	3	4	3	3	2	4	4	4	4	4	4	4	4	4	4	3	4	4	1
37	2	1	2	3	1	1	2	2	1	2	2	1	1	2	1	1	1	2	1	2	2	2	2	2	2	2	2	2	2	3	2	2	2	2	2	2	2	2	2	2	2	1
33	2	1	2	2	2	4	2	2	1	1	1	2	2	5	1	1	4	1	1	1	2	2	2	5	1	5	2	5	1	5	1	5	5	5	1	2	2	2	5	2	2	1
28	2	2	1	1	1	1	2	2	1	1	1	2	2	1	1	2	4	1	4	1	4	1	4	4	4	4	1	4	1	4	1	4	4	1	1	1	1	1	4	1	1	1
31	1	1	2	2	2	4	2	2	1	1	2	2	2	1	1	4	4	1	1	1	1	1	4	4	4	4	2	4	1	4	1	4	4	1	1	1	1	1	4	1	4	1
52	2	1	1	4	2	5	3	2	1	1	2	2	2	5	5	2	1	1	3	1	1	1	4	4	4	4	1	1	2	2	2	4	4	2	1	1	1	2	4	1	1	1
23	2	1	2	3	1	4	2	1	2	1	1	1	1	3	1	5	3	1	1	1	1	4	4	4	4	4	2	4	1	4	1	4	4	1	1	1	1	1	4	1	4	3
29	1	1	2	2	2	4	2	2	1	2	1	2	2	2	3	1	4	2	4	1	2	2	2	4	1	2	2	2	4	4	1	3	3	1	2	4	4	4	3	2	2	2
41	2	1	2	1	1	4	2	1	1	1	2	2	2	5	5	1	1	1	2	3	1	3	2	4	1	3	1	3	1	1	2	2	2	1	1	1	2	3	2	3	2	1
20	2	1	2	1	1	4	1	1	2	1	1	2	1	5	1	2	1	1	1	1	1	1	5	5	5	5	5	5	1	5	1	2	1	4	1	1	1	1	5	1	5	1
25	2	1	2	3	1	4	2	1	2	1	1	1	1	1	3	1	3	2	2	3	3	3	3	4	4	4	2	4	4	4	4	3	2	4	2	2	2	2	2	2	2	1
20	2	1	2	1	1	3	1	1	2	1	2	2	3	1	1	1	1	3	3	3	3	3	3	3	3	3	3	3	3	3	3	3	3	3	3	3	3	3	3	3	3	1
40	2	1	2	2	1	5	2	2	1	1	2	2	1	1	1	2	3	3	3	3	3	2	2	3	3	3	3	3	3	2	2	3	3	3	3	3	3	3	2	2	2	2
31	1	1	1	1	1	4	1	1	2	2	1	2	2	5	5	1	3	1	1	1	1	4	1	1	1	1	1	1	1	1	1	1	1	1	1	1	1	1	1	1	1	1
25	2	1	2	2	4	4	1	1	1	1	1	2	2	5	5	1	1	2	3	3	2	4	4	4	4	4	1	3	2	5	3	4	4	4	2	2	3	3	3	3	3	3
37	2	1	2	2	2	5	2	1	1	1	2	2	3	5	3	2	1	2	4	2	2	2	3	1	1	1	5	1	4	1	5	5	1	5	5	5	5	3	1	5	1	3
65	1	1	2	4	3	5	2	2	2	2	2	2	2	1	1	4	4	1	1	1	1	1	1	1	1	2	2	2	1	1	1	1	1	1	1	1	1	1	1	1	1	1
40	2	1	2	2	2	4	2	2	1	1	2	2	2	1	1	2	4	2	2	2	2	2	2	4	4	4	2	4	2	4	2	4	4	4	2	2	2	2	2	2	4	1
26	2	1	2	2	1	4	1	1	1	1	2	2	2	5	5	1	1	3	4	2	2	2	4	4	4	2	4	4	3	4	2	4	2	2	1	3	2	4	3	3	2	1
50	1	1	2	2	2	5	2	2	1	1	2	2	2	3	5	1	4	1	2	3	2	1	1	1	1	2	2	3	1	1	3	1	1	2	1	1	1	1	3	3	2	2
22	1	1	1	5	1	4	1	1	1	2	1	2	1	2	1	1	2	1	1	2	1	1	2	1	1	1	2	4	2	2	2	3	3	2	1	2	1	2	2	2	2	1
34	1	1	2	2	2	5	2	2	2	2	1	2	3	5	2	1	2	2	2	3	3	3	1	5	5	5	3	5	2	4	2	3	3	4	4	3	2	2	3	3	2	1
29	1	1	1	5	1	5	1	1	1	2	2	2	2	1	1	1	2	1	2	2	2	2	4	1	1	1	1	1	3	1	2	2	2	2	1	1	2	1	5	2	5	1
26	2	1	2	2	2	4	1	1	1	1	1	2	2	5	5	2	3	1	1	1	1	2	4	4	4	4	4	4	4	3	3	2	3	3	3	3	3	3	2	2	1	2
36	2	1	1	2	1	4	2	2	1	1	2	2	1	1	1	2	3	2	3	2	2	3	4	4	4	4	2	4	3	4	2	3	4	4	2	2	1	2	4	2	4	1
50	2	1	2	2	2	2	2	2	1	1	1	2	3	1	1	2	4	4	4	3	4	4	2	2	4	4	4	3	3	2	1	4	4	4	4	4	4	4	1	4	3	1
40	2	1	2	2	3	5	1	1	1	1	2	1	2	5	5	5	1	3	3	4	3	4	3	3	3	3	3	3	3	3	3	3	3	3	3	3	3	3	3	3	3	1
42	2	1	2	2	2	4	2	2	1	1	1	2	2	1	1	2	3	1	1	1	1	1	1	4	4	4	1	4	1	4	1	1	1	1	1	1	1	1	1	1	1	1
32	2	1	1	1	1	2	2	2	1	2	1	2	3	1	1	1	3	1	1	1	1	1	1	4	4	4	1	4	4	4	1	4	4	1	1	1	1	1	4	1	4	1
40	1	1	2	2	2	4	2	2	1	1	1	2	1	2	3	1	3	1	4	2	1	1	4	4	4	4	1	4	1	4	2	1	1	1	2	1	1	4	1	1	1	2
44	2	1	2	1	2	2	2	2	1	1	1	2	2	2	5	1	3	3	3	3	4	4	3	3	2	2	3	3	2	1	4	3	3	4	4	3	4	4	1	4	4	1
32	2	1	2	1	1	1	2	2	1	2	2	1	1	3	3	1	2	2	4	4	4	3	1	4	3	3	2	3	4	4	1	3	3	2	3	3	3	4	2	4	3	1
45	2	2	1	1	1	1	3	2	1	1	2	2	2	1	2	2	3	1	4	2	1	1	3	4	4	4	1	4	1	3	1	4	4	2	1	1	1	1	3	3	3	3
24	2	1	1	2	1	1	3	2	1	2	2	2	2	3	3	2	2	1	3	2	2	1	1	1	1	1	1	4	3	4	4	4	1	4	1	1	3	4	4	3	4	3
44	2	1	2	2	2	4	2	2	1	1	1	2	2	5	1	2	4	2	1	1	1	1	1	4	1	1	1	4	1	4	1	1	1	3	1	1	2	1	1	1	1	1
36	2	1	2	2	1	2	2	2	1	2	1	2	2	5	3	2	2	2	2	2	3	3	3	1	1	1	3	1	3	1	3	3	3	3	3	3	3	3	3	3	3	3
24	2	1	2	1	2	1	2	2	2	1	1	1	1	5	1	1	2	1	1	2	1	1	5	5	5	5	1	5	5	5	1	4	4	1	1	1	1	3	5	1	4	1
29	2	1	1	1	1	2	2	2	1	1	1	2	2	1	1	2	3	2	3	2	2	3	3	4	3	3	3	3	3	4	3	3	3	3	3	3	3	4	4	3	3	1
33	2	1	2	2	4	5	1	1	1	1	1	2	2	5	5	1	4	2	3	3	3	1	2	2	2	1	3	1	3	3	2	2	1	4	2	1	1	2	2	2	1	2
24	2	1	2	1	1	1	2	2	1	2	2	1	1	1	5	1	3	2	3	2	2	2	2	3	2	2	2	2	2	3	2	2	2	2	2	2	3	3	3	2	2	1
32	2	1	2	2	3	5	1	1	1	1	2	2	1	5	5	1	3	1	1	3	3	1	3	4	3	3	3	3	3	4	1	2	2	1	3	3	3	3	3	2	4	3
36	2	1	1	1	1	1	2	2	1	1	1	2	1	1	1	1	3	1	1	1	1	1	1	1	1	3	1	2	1	1	1	1	1	1	1	1	1	1	1	1	1	1
37	2	1	2	2	1	2	2	2	1	1	2	2	3	5	3	2	3	1	3	2	2	1	2	4	4	4	1	4	1	3	2	2	4	2	1	1	1	1	3	2	2	1
39	2	1	2	2	2	2	2	2	1	1	1	2	2	3	3	2	4	3	3	3	3	3	3	3	3	3	3	3	3	3	3	3	3	3	3	3	3	3	3	3	3	3
35	2	1	2	1	1	1	2	2	2	1	1	1	1	1	1	1	4	1	2	2	2	2	2	2	2	1	1	2	2	2	3	4	4	4	1	1	2	3	4	3	2	1
50	2	1	2	2	2	2	2	2	1	1	2	2	2	1	1	2	2	2	2	2	2	2	2	4	4	4	2	2	2	1	2	2	2	2	2	2	2	2	2	2	2	1
35	2	1	2	2	1	5	1	1	1	1	2	2	1	5	5	4	4	1	1	1	1	1	1	1	1	1	1	1	1	2	1	1	1	1	1	1	1	1	5	1	5	3
49	2	1	2	2	2	4	2	1	1	2	2	2	2	1	1	1	4	1	1	1	1	5	1	5	5	3	3	5	1	5	5	3	3	3	1	1	1	3	5	3	3	1
22	1	1	1	5	1	4	1	1	1	2	1	2	1	2	1	1	2	1	1	1	1	1	1	1	1	1	2	3	3	1	1	2	3	3	3	2	2	2	2	1	2	1
25	2	1	1	2	1	3	2	2	1	1	2	1	1	1	1	1	4	2	2	3	3	3	4	4	3	4	3	4	3	4	4	3	3	2	2	2	2	2	4	2	2	1
25	2	1	2	3	1	2	2	2	2	1	2	2	2	5	5	1	3	1	3	3	2	3	1	1	1	1	2	1	3	1	3	1	1	2	1	1	1	1	1	1	2	1
50	2	1	2	2	1	4	2	2	1	2	1	2	3	1	1	1	2	1	2	1	3	4	4	5	3	5	1	5	3	4	1	3	4	1	1	1	1	1	4	2	5	1
58	2	1	1	1	1	2	2	2	1	1	1	2	3	2	5	2	2	1	1	1	1	1	1	1	1	1	1	1	2	2	1	1	1	1	1	1	1	1	1	1	1	1
21	2	1	1	1	1	4	1	1	1	1	1	2	2	3	3	1	3	1	4	2	2	4	3	4	3	4	1	4	3	3	1	2	2	3	3	3	4	4	4	1	4	1
24	2	1	1	2	1	4	1	1	1	1	1	2	2	5	5	1	2	3	3	3	3	2	2	2	2	3	2	2	3	3	3	3	3	3	2	2	2	2	2	3	3	1
42	1	1	1	1	1	1	1	1	2	1	2	2	3	1	1	1	1	3	3	3	3	3	3	3	3	3	3	3	3	3	3	3	3	3	3	3	3	3	3	3	3	1
35	1	2	1	2	1	1	2	2	1	1	2	2	2	1	1	1	4	1	1	1	1	3	1	3	4	4	1	4	3	4	3	3	3	3	1	1	1	1	4	3	4	3
29	2	1	1	1	1	1	2	2	1	2	2	2	2	5	1	2	4	3	2	3	2	2	1	2	2	2	2	2	2	2	2	2	2	2	2	2	2	2	2	2	2	1
36	1	1	2	2	2	5	1	1	1	2	1	2	3	5	5	1	4	3	3	3	3	3	3	4	4	3	3	3	3	4	1	3	2	1	3	3	3	3	3	3	3	1
23	2	2	1	1	1	4	1	1	1	1	1	1	1	1	1	1	1	2	3	3	3	3	3	3	3	3	3	3	3	3	3	3	3	3	3	3	3	3	3	3	3	1
26	2	1	2	1	1	4	1	2	1	1	1	1	2	1	1	1	1	2	2	2	2	1	2	2	1	2	2	2	2	2	1	1	1	2	2	2	2	2	2	2	2	1
28	1	1	1	1	1	5	2	2	1	1	2	1	1	1	1	1	3	4	3	3	2	3	3	5	5	4	3	3	3	5	5	3	3	4	4	2	4	4	3	4	4	1
23	2	1	2	2	1	2	1	1	1	2	2	2	2	5	5	1	1	4	4	4	4	4	3	4	4	4	4	4	4	4	4	4	4	4	4	4	4	4	4	4	4	1
27	2	1	2	1	1	1	2	2	1	2	1	1	1	5	1	5	4	2	1	2	1	1	1	4	4	1	1	4	1	4	1	4	4	4	1	1	1	1	4	1	4	1
22	2	1	2	1	1	4	1	1	1	1	1	2	1	5	5	1	2	1	3	3	2	3	3	4	5	1	5	5	3	5	1	1	3	5	1	1	3	1	2	1	3	1
23	2	1	2	2	1	2	1	1	1	2	2	1	1	1	1	1	3	2	4	3	3	4	3	4	4	4	3	4	4	4	3	2	2	2	3	3	4	4	3	3	4	1
37	1	1	2	2	2	4	2	2	1	2	1	2	2	5	1	2	3	1	1	1	1	1	4	4	4	4	1	4	1	4	1	4	4	1	1	1	1	1	1	1	4	1
31	1	1	1	1	1	4	1	1	1	2	1	2	1	5	5	1	2	3	4	4	4	4	4	4	4	4	4	3	4	4	4	3	3	2	4	4	4	4	2	4	4	1
37	2	1	1	1	1	1	2	2	1	1	1	2	2	1	1	2	2	1	3	3	1	3	3	5	5	3	3	2	3	5	5	3	3	3	1	1	1	1	3	3	1	1
40	2	1	2	1	1	4	2	2	1	1	1	2	3	1	1	1	1	2	2	2	2	2	3	4	4	4	2	4	2	4	2	4	4	4	2	2	3	3	2	2	4	1
27	2	1	2	1	1	2	2	2	1	1	1	2	2	5	5	2	2	1	1	1	1	4	1	5	5	5	1	5	1	5	1	1	1	5	1	1	1	1	4	1	1	3
42	2	1	1	1	1	1	3	2	1	2	1	2	1	1	1	2	4	1	2	2	3	4	4	4	4	4	3	4	3	4	4	4	4	4	3	3	3	3	4	5	4	3
29	2	1	1	1	1	1	2	2	1	2	1	2	3	5	1	1	2	2	4	3	3	1	3	5	5	5	3	4	2	2	3	2	2	3	2	2	3	3	3	3	5	1
49	1	1	1	1	1	1	2	1	1	2	1	1	1	3	5	1	1	1	1	1	1	4	4	4	4	4	1	4	1	1	1	1	1	1	1	1	1	1	4	1	4	3
30	1	1	2	2	2	2	2	1	1	2	1	2	2	5	5	4	2	3	4	4	4	4	2	3	3	3	4	4	4	4	4	4	4	3	4	4	4	4	2	4	2	3
32	2	1	2	2	4	5	1	1	1	2	1	2	3	5	5	2	1	1	3	3	3	3	3	4	5	4	3	3	4	5	2	4	4	5	5	5	5	5	3	3	5	2
42	2	1	2	2	2	5	2	2	1	1	1	2	3	3	1	1	4	1	2	2	2	2	2	4	5	4	2	1	1	2	2	2	2	2	1	1	2	2	4	2	2	2
34	2	1	2	2	4	5	2	2	1	2	2	2	3	5	1	2	4	2	4	4	2	3	2	5	5	5	1	5	5	5	1	3	4	5	1	1	1	4	3	3	4	2
40	2	1	2	2	4	5	2	1	1	1	2	2	1	5	5	2	1	1	3	3	1	1	4	4	4	4	2	4	3	4	2	4	4	3	2	2	1	4	4	3	3	1
36	2	1	2	1	2	4	2	2	1	1	1	2	2	1	1	2	4	1	2	1	1	1	2	1	1	2	2	2	2	4	1	1	1	1	1	1	2	2	1	1	1	3
21	2	1	2	5	2	3	1	1	1	1	2	2	2	5	5	4	2	3	3	4	3	3	3	4	4	3	3	4	3	4	3	3	3	3	3	3	4	4	3	3	3	3
37	2	1	2	2	4	5	3	2	1	2	2	2	1	5	2	1	4	1	1	1	1	1	1	1	1	1	1	2	1	1	1	1	1	1	1	1	1	1	2	1	2	2
20	2	1	2	5	2	3	1	1	2	1	1	2	2	1	1	2	3	1	4	1	1	1	5	1	5	2	2	2	2	2	2	5	5	4	1	1	1	5	1	1	5	1
22	2	1	2	2	2	4	1	1	1	1	2	2	2	3	1	1	2	3	3	3	3	3	2	3	3	1	3	1	2	3	3	3	3	1	3	1	3	3	1	1	1	3
31	2	1	2	1	1	4	2	2	1	1	1	2	1	5	1	1	4	1	1	2	1	1	3	4	3	4	3	4	3	4	1	3	3	3	1	1	3	3	3	1	4	2
22	2	1	2	5	1	3	1	1	2	1	2	2	2	1	1	4	1	1	1	1	1	1	1	1	1	1	1	1	1	1	1	1	1	1	1	1	1	1	1	1	1	1
21	2	1	2	5	1	3	1	1	1	1	1	2	2	5	5	2	1	1	2	2	2	4	2	4	4	4	2	4	3	2	2	2	2	2	2	3	2	2	4	2	2	1
20	2	1	2	5	2	4	1	1	1	1	2	2	2	5	5	1	4	3	4	3	3	4	2	4	4	4	2	4	3	4	3	4	4	4	2	2	3	3	3	3	3	2
20	2	1	2	5	3	3	1	1	1	1	2	2	1	1	1	1	2	1	3	2	2	2	3	4	4	4	2	4	2	3	1	4	3	3	1	1	2	1	4	2	4	2
27	2	1	2	2	2	4	2	1	1	1	1	2	2	3	3	1	1	1	1	1	1	1	4	4	4	4	1	4	1	4	1	4	1	4	1	1	1	1	4	1	4	1
21	2	1	2	5	1	3	1	1	2	1	1	2	3	5	5	1	2	3	3	3	3	3	3	3	3	3	2	1	3	2	1	3	3	1	3	3	3	3	1	3	3	3
20	2	1	2	5	1	3	1	1	2	1	2	2	2	5	5	1	2	2	2	2	2	2	4	3	3	4	3	2	5	3	4	2	5	2	5	2	5	2	5	2	3	2
21	2	1	2	5	3	3	1	1	2	1	1	2	2	5	5	2	4	2	2	1	2	2	2	2	2	2	2	2	2	4	2	2	2	2	2	2	2	2	2	2	2	1
20	2	1	2	5	2	4	1	1	2	1	1	2	2	1	3	1	3	2	4	2	2	4	2	4	1	1	4	4	3	4	3	3	3	4	4	4	4	4	3	4	3	1
20	2	1	2	1	1	3	1	1	1	1	1	2	2	3	1	2	4	2	2	2	2	2	2	2	2	2	2	2	5	5	4	3	2	2	3	3	4	3	3	3	3	1
20	2	1	2	5	3	3	1	1	1	1	1	1	1	1	1	2	1	1	4	1	2	1	1	4	4	1	1	4	1	4	1	4	2	1	1	1	1	1	4	2	1	1
20	2	1	2	5	1	3	1	1	1	2	1	2	1	1	1	1	2	1	1	1	1	1	4	4	4	4	2	4	2	4	1	4	4	2	1	1	3	2	4	2	4	3
20	2	1	2	5	1	3	1	1	2	1	1	2	2	5	5	2	2	2	2	2	2	4	2	4	2	4	4	2	2	2	4	2	2	4	2	2	4	4	4	4	4	1
20	2	1	2	5	2	3	1	1	1	1	2	2	2	5	5	1	3	1	2	2	2	2	2	3	3	3	3	3	3	3	3	3	3	3	3	3	3	3	3	3	3	3
25	2	1	2	2	2	4	1	1	2	1	1	2	2	3	1	1	3	4	3	4	4	4	1	4	4	4	3	3	4	4	4	4	4	4	3	3	4	4	3	4	3	3
20	2	1	2	5	2	3	1	1	1	1	1	2	2	5	5	1	2	2	2	3	3	3	2	4	3	4	3	3	4	2	2	4	4	3	2	3	4	4	2	3	3	1
21	2	1	2	5	3	3	1	1	2	1	1	2	1	5	5	1	2	1	1	1	1	1	1	1	1	1	1	1	1	1	1	1	1	1	1	1	1	1	4	1	1	3
23	2	1	2	3	1	4	1	1	1	1	1	2	1	5	5	4	1	2	2	2	2	2	2	5	5	5	2	3	5	5	3	5	5	5	2	2	4	4	2	5	5	3
33	1	1	2	2	4	5	2	2	1	2	2	2	2	1	1	1	2	3	4	4	4	4	3	1	3	4	3	4	1	4	2	4	4	4	4	3	4	4	3	4	4	3
25	2	1	2	2	1	2	1	1	2	1	1	2	2	1	1	1	4	1	2	3	2	1	3	1	1	1	3	1	1	3	2	3	3	2	2	2	3	3	3	4	3	1
20	2	1	1	5	3	3	1	1	1	1	2	2	2	5	5	1	4	2	2	2	2	2	4	4	4	4	2	4	3	4	2	4	4	2	1	1	3	2	3	2	3	2
28	1	1	2	2	1	4	1	1	1	2	1	2	2	5	5	1	2	4	4	4	4	4	4	3	2	2	4	2	4	4	4	2	2	4	4	4	4	4	2	4	4	3
46	2	1	2	2	4	4	3	2	1	1	2	2	2	1	2	1	2	1	2	2	1	2	2	2	4	3	2	4	2	3	1	3	3	2	2	2	1	1	4	1	2	2
40	2	1	2	2	2	5	2	2	2	1	2	1	1	1	1	1	1	2	2	2	2	2	3	2	3	2	2	3	3	3	2	2	2	2	2	2	2	2	2	2	2	1
27	2	1	1	3	1	4	1	1	1	2	1	2	2	1	5	1	4	1	1	1	1	1	3	1	1	1	1	1	3	3	3	2	2	2	1	1	1	1	5	2	5	3
39	2	1	2	2	1	4	2	2	1	2	1	2	2	1	1	1	3	4	4	4	4	4	4	4	4	4	3	4	4	2	1	4	4	4	4	4	4	4	4	4	4	1
33	2	1	2	1	1	4	2	2	1	1	2	2	2	1	1	1	3	1	2	2	2	2	2	4	4	4	1	4	3	3	2	3	2	4	2	2	2	2	3	3	4	1
29	2	1	1	3	2	4	1	1	1	2	1	2	1	5	5	1	2	2	3	4	3	3	2	4	3	4	2	3	4	3	1	4	4	2	3	2	4	4	3	4	4	1
21	2	1	2	5	1	3	1	1	1	1	2	2	2	1	3	1	1	3	4	4	3	4	3	5	5	4	3	3	3	4	3	4	4	4	3	3	4	4	5	3	3	3
36	2	1	1	1	1	1	2	2	1	1	2	2	3	1	1	4	1	1	1	1	1	1	4	4	4	4	1	4	4	4	1	4	4	4	1	1	1	1	4	1	4	1
49	2	1	2	4	2	4	2	2	1	1	1	2	2	2	1	1	4	1	1	1	2	1	3	1	1	1	3	1	4	1	1	3	1	3	1	1	3	3	2	2	1	3
41	1	1	2	2	2	4	2	2	1	1	1	2	1	1	1	1	1	3	3	3	3	4	3	4	4	3	3	3	4	3	3	2	1	3	3	3	3	4	2	4	3	1
24	2	1	2	5	1	2	1	1	2	1	2	2	2	5	5	1	3	1	1	1	1	1	3	3	3	3	1	3	1	3	1	1	1	1	1	1	1	1	3	1	3	1
28	2	2	1	1	1	1	2	2	1	2	1	2	1	1	1	1	3	2	2	4	1	1	1	1	1	1	1	1	1	1	1	1	1	1	1	1	1	1	1	1	1	3
30	2	1	2	2	3	5	1	1	1	2	1	2	2	5	5	1	3	1	1	1	3	3	3	3	2	4	1	4	4	4	2	4	4	3	1	1	2	4	3	2	4	2
39	2	1	2	2	2	5	1	1	1	1	2	2	2	5	5	1	3	4	3	3	3	4	3	4	3	4	3	3	4	5	2	2	2	3	2	3	4	4	2	2	4	1
18	2	1	2	5	2	4	1	1	2	2	1	2	2	5	5	1	2	4	4	4	4	4	3	4	3	2	3	4	5	5	2	4	4	2	4	4	4	4	3	5	2	2
27	2	1	2	1	1	4	1		2	2	2	2	2	1	4	1	3	2	3	3	3	3	3	4	4	4	3	3	4	4	1	3	3	3	3	3	3	3	3	3	4	1
20	2	1	1	5	2	3	1	1	1	1	2	2	3	5	5	1	3	1	3	1	1	1	1	1	5	1	1	1	1	5	1	1	1	1	1	1	1	1	1	1	1	1
46	1	1	2	2	2	1	2	2	2	2	1	2	1	2	1	3	4	1	1	1	1	2	4	4	4	4	2	4	1	4	1	4	4	1	1	1	1	1	4	1	2	2
39	2	1	2	2	1	1	2	2	1	2	1	2	2	2	2	1	3	1	3	3	3	3	1	1	1	1	4	1	3	4	2	2	2	1	3	3	3	3	3	3	1	3
31	1	1	1	2	1	1	2	1	1	2	2	2	2	1	1	2	2	1	1	1	2	2	2	1	1	1	1	1	1	4	4	1	1	1	1	1	1	1	1	1	1	1
24	2	1	2	2	2	4	2	1	2	1	1	2	2	5	1	2	3	1	3	3	2	1	4	5	5	2	3	4	3	5	2	3	3	3	3	3	3	3	5	2	5	3
29	2	1	2	1	1	5	2	1	1	1	1	2	2	3	1	2	3	1	2	2	2	2	3	4	4	1	2	4	4	3	2	3	3	3	1	2	1	1	4	3	4	1
37	2	1	1	1	2	4	2	2	1	1	2	1	1	3	1	5	3	1	1	1	1	1	3	4	4	4	1	4	4	4	1	3	4	3	1	1	1	1	4	3	3	3
25	1	1	2	5	1	4	1	1	2	1	2	1	2	2	1	2	1	2	4	4	4	2	4	5	5	4	3	2	4	2	4	2	2	1	4	3	4	4	5	3	5	3
21	1	1	2	5	1	4	1	1	1	1	1	2	1	5	5	2	1	1	3	1	1	1	1	4	4	4	1	1	3	4	1	3	3	3	1	1	2	2	2	3	2	1
30	2	1	2	2	2	4	2	1	1	1	1	1	1	3	3	4	4	2	2	3	3	3	1	3	2	2	2	3	2	4	2	4	4	4	3	3	2	3	2	3	3	3
37	1	1	2	2	4	4	2	2	1	2	2	2	3	1	2	2	2	1	2	3	4	4	4	4	4	4	4	4	4	4	2	4	2	2	2	2	4	2	4	2	4	1
23	1	1	2	5	2	3	1	1	1	2	2	2	2	1	1	2	2	2	2	2	2	2	3	2	3	3	3	3	3	3	3	3	3	3	3	3	3	3	1	1	1	1
36	2	1	2	2	1	1	1	1	2	1	2	2	1	5	5	1	2	1	1	4	1	1	1	1	1	1	1	1	1	4	1	1	1	1	1	1	1	1	1	1	1	1
59	1	1	2	5	2	1	2	2	1	2	1	2	2	2	5	1	4	1	2	1	1	1	2	4	4	4	1	4	2	4	1	1	1	2	1	1	1	1	4	1	1	2
31	1	1	1	3	4	4	1	1	1	2	2	2	1	1	1	2	1	1	1	1	1	1	4	4	4	4	1	4	3	4	1	4	4	2	1	1	1	1	4	1	1	1
23	2	1	2	3	2	5	2	1	2	2	1	2	2	5	5	1	2	3	2	3	3	3	2	2	2	2	3	4	4	4	3	4	2	2	3	4	4	4	2	4	4	1
28	2	1	2	3	1	5	2	2	1	1	1	2	2	5	5	1	3	2	4	2	2	4	2	4	4	3	1	4	3	4	2	2	1	4	2	2	2	4	3	2	4	3
32	2	1	2	2	2	4	1	1	1	1	2	2	2	5	5	2	2	3	3	3	3	3	3	3	3	3	3	3	3	3	3	3	3	3	3	3	3	3	3	3	3	2
20	2	1	2	5	1	3	1	1	1	2	1	2	2	1	1	1	2	1	1	1	1	2	4	4	4	4	1	4	1	4	1	4	4	1	1	1	2	2	4	4	4	3
21	1	1	2	5	1	3	1	1	2	2	1	2	1	1	5	1	4	2	2	1	1	4	2	1	2	4	2	3	4	4	1	3	2	4	1	1	2	2	4	4	4	1
43	2	1	2	1	1	2	1	1	2	1	2	2	3	5	5	2	2	2	1	2	2	2	4	3	4	4	4	4	2	4	4	4	4	4	4	4	1	1	1	4	4	3
43	1	1	1	2	2	1	2	2	1	2	2	2	3	3	1	2	2	1	3	1	1	1	1	5	5	5	1	5	1	5	1	5	5	3	1	1	1	1	5	1	3	2
38	2	1	2	1	3	4	2	2	1	1	2	2	2	2	2	2	1	2	2	2	2	2	2	4	2	4	2	4	2	4	2	4	4	4	2	2	2	2	4	2	2	3
37	2	1	2	3	1	4	2	2	2	1	2	2	2	5	3	1	3	3	3	3	2	3	2	4	4	4	2	4	4	4	1	2	2	4	2	2	3	3	2	3	4	3
18	1	2	2	5	1	1	1	1	1	1	1	2	1	1	1	1	3	1	3	1	3	2	3	4	4	4	3	4	3	4	1	4	4	1	1	1	3	3	3	4	5	1
40	2	1	1	1	1	3	2	2	1	1	2	2	2	2	1	1	4	1	3	2	2	2	3	1	2	2	2	2	2	2	2	2	2	2	2	3	3	2	2	2	2	1
47	2	1	2	2	2	4	2	2	1	2	1	2	2	3	1	2	4	1	3	3	2	2	4	1	1	1	2	2	3	4	2	4	4	4	2	2	2	2	4	1	4	2
47	2	1	2	2	2	2	2	2	1	1	2	2	1	1	1	1	4	4	2	3	4	4	3	4	3	3	4	4	3	4	1	5	5	3	3	3	4	4	3	3	3	2
36	2	1	2	2	1	4	2	2	1	1	2	2	3	1	1	2	2	2	1	2	2	1	1	1	2	2	2	2	2	2	2	2	2	2	2	2	2	2	2	2	1	1
47	2	1	2	2	2	4	1	1	1	2	2	2	2	5	5	1	4	3	4	2	1	3	3	4	4	4	1	1	2	2	1	3	3	3	3	3	3	3	3	3	3	1
49	2	1	2	2	2	4	2	2	1	1	1	2	2	1	2	2	4	1	4	1	1	1	3	4	4	1	2	4	4	3	3	3	3	4	2	2	2	2	4	2	2	3
24	2	1	1	2	1	4	1	1	2	2	1	2	2	2	2	2	2	4	2	2	4	4	1	4	4	2	4	2	4	4	2	4	4	2	4	4	4	4	2	4	2	2
42	2	1	2	2	2	4	2	2	1	1	1	2	2	2	1	5	2	3	4	4	4	4	4	4	4	3	4	3	4	5	5	5	5	5	4	4	5	5	2	5	5	1
30	1	1	1	3	2	4	1	1	2	2	2	2	1	2	1	1	2	1	3	1	1	1	2	5	5	5	4	5	2	2	2	4	4	4	2	2	2	2	2	1	4	2
24	2	1	1	2	1	4	1	1	2	1	2	2	2	1	1	1	1	1	1	1	1	1	1	1	4	4	1	1	3	1	4	1	1	1	4	4	4	4	1	4	1	3
45	2	1	2	2	1	2	2	2	2	1	2	2	2	1	1	1	4	2	2	2	2	2	2	2	1	1	2	2	2	2	2	2	4	1	4	4	2	2	2	2	1	1
39	2	1	2	1	1	1	2	2	2	1	1	1	1	3	1	1	3	2	3	3	3	4	2	3	3	3	3	3	3	3	3	3	3	3	3	3	3	3	3	3	3	3
42	2	1	2	2	1	2	2	2	1	1	2	2	1	1	1	1	3	2	2	2	2	2	4	4	4	4	2	4	2	4	2	4	4	4	2	2	4	2	4	2	4	1
45	2	1	2	2	2	4	2	2	1	2	2	2	2	1	1	1	4	1	4	3	1	1	1	4	4	4	1	1	1	4	1	1	4	4	1	1	1	1	4	1	1	1
22	2	1	2	1	1	4	2	1	1	2	1	2	1	1	1	2	1	3	4	3	3	3	3	4	4	3	2	3	3	4	2	2	2	3	3	2	3	3	3	3	3	1
35	1	1	2	2	2	4	2	2	1	2	2	2	1	3	1	4	4	2	2	2	2	4	3	2	5	2	2	2	2	5	2	2	2	4	2	2	2	2	2	2	4	2
38	2	1	2	2	1	1	2	2	1	1	2	2	3	1	1	1	4	1	4	1	4	1	4	3	1	1	1	4	3	4	1	1	1	4	1	1	1	1	4	2	4	3
34	2	1	2	2	2	5	2	2	1	1	1	2	3	1	1	1	2	1	2	2	2	2	2	2	2	2	3	3	3	4	3	3	2	2	2	2	2	1	3	2	3	1
41	2	1	2	2	1	2	2	2	1	1	1	2	3	1	1	2	1	1	1	1	1	1	3	4	4	1	1	4	1	4	1	3	3	4	1	1	1	1	4	1	1	1
30	2	1	2	1	1	4	2	2	1	1	1	2	2	1	1	1	4	1	2	3	1	4	3	4	4	4	2	4	4	4	3	5	4	3	3	3	3	4	5	3	4	1
35	2	1	2	1	1	2	2	2	2	1	1	2	2	1	1	1	4	1	1	1	1	4	2	1	3	4	1	1	4	2	2	4	3	1	1	2	1	1	2	1	1	1
43	2	1	1	1	1	1	3	2	1	2	2	2	2	1	5	1	1	2	2	2	2	3	5	5	5	5	3	3	2	3	5	4	4	2	2	3	3	2	3	3	3	3
36	2	1	2	3	2	5	2	2	1	1	1	2	2	1	1	2	3	2	2	2	2	3	2	3	4	4	1	4	2	4	1	4	4	4	2	1	1	4	2	2	3	1
19	2	1	2	5	2	3	1	1	2	1	2	2	2	3	3	1	1	2	4	2	2	2	2	4	4	3	3	3	2	3	2	2	3	3	2	3	3	3	3	3	4	3
34	2	1	2	2	2	4	2	2	1	2	2	2	3	2	1	2	3	3	2	3	3	3	3	2	2	3	3	3	4	4	3	3	3	4	3	3	4	4	3	3	3	2
42	1	1	2	2	2	4	2	2	2	1	2	2	2	1	1	1	2	2	2	3	3	2	3	1	1	1	2	2	2	3	3	3	3	4	3	3	3	3	4	2	2	1
20	2	1	2	5	1	3	1	1	1	1	1	1	1	3	3	1	1	5	5	5	5	5	5	5	5	5	5	5	5	5	5	5	5	5	5	5	5	5	5	5	5	3
50	2	1	2	2	1	2	2	2	1	1	1	2	2	1	5	4	4	1	4	2	1	3	3	4	4	3	3	4	3	2	2	2	2	1	1	3	2	2	4	2	4	2
50	1	1	2	2	2	4	2	2	1	2	1	2	2	3	1	1	4	1	1	1	1	1	1	4	4	4	1	4	1	4	1	1	1	1	1	1	2	2	5	2	2	2
22	1	1	2	5	2	3	1	1	1	2	1	2	2	1	1	1	1	2	3	3	2	3	3	1	1	1	3	1	3	3	3	3	3	1	2	3	3	2	3	3	3	3
37	2	1	1	1	3	1	2	2	1	1	2	2	2	1	1	2	2	4	4	4	4	3	3	4	2	2	2	4	4	3	1	2	2	2	4	3	4	4	2	4	4	1
25	1	1	1	1	1	1	1	1	1	2	1	2	2	5	5	1	1	4	4	2	1	4	2	4	4	1	4	1	4	1	1	1	1	1	4	4	4	4	1	4	1	1
26	2	1	2	2	1	1	2	2	2	2	1	1	1	1	2	1	3	1	4	4	3	4	4	4	4	4	4	4	4	4	4	4	4	4	4	4	4	4	4	4	4	2
45	2	1	2	1	2	4	2	2	1	1	2	2	2	1	1	2	2	2	4	3	3	4	3	4	4	4	2	3	3	4	2	2	2	3	3	3	2	2	3	2	3	3
34	2	1	2	3	1	1	2	2	2	1	2	2	2	5	1	2	4	1	1	1	1	1	1	5	1	1	1	5	1	5	1	5	1	1	1	1	1	1	1	1	1	1
33	1	1	2	2	2	4	2	2	1	1	1	2	1	1	4	1	2	2	2	2	1	4	2	3	3	3	1	1	1	4	4	1	4	4	4	3	3	3	4	1	1	2
20	1	1	1	3	1	1	1		1	2	2	2	2	5	5	2	2	1	1	1	1	3	2	5	5	5	2	5	2	1	1	5	5	3	1	1	1	1	5	1	5	1
45	2	1	2	2	1	2	2	1	2	1	1	2	2	3	3	1	3	2	4	4	4	4	4	4	4	4	2	2	4	4	2	4	2	4	2	4	2	2	2	2	4	1
39	2	1	2	1	1	2	2	1	2	1	2	2	2	3	1	1	1	1	1	1	1	3	3	1	1	1	5	1	3	2	1	1	1	3	1	1	3	3	5	1	3	1
41	2	1	2	2	1	1	3	2	2	1	2	2	2	2	2	1	2	3	2	3	5	5	3	5	5	5	2	5	3	5	1	3	3	1	1	2	2	2	3	3	4	2
25	2	1	2	1	1	4	1	1	2	2	1	2	2	5	5	2	2	3	3	3	3	4	2	2	1	2	3	2	4	1	1	2	2	2	4	3	4	4	3	3	3	3
35	2	1	2	2	1	2	1	1	2	2	2	2	2	5	5	1	3	3	3	3	3	3	3	2	3	3	3	3	3	3	2	3	3	3	3	3	2	3	3	3	2	2
25	1	1	2	1	1	1	1	1	2	2	2	2	1	1	1	1	4	2	3	3	4	3	3	4	4	4	2	3	3	4	2	2	2	2	2	2	2	3	4	3	4	3
39	2	1	2	2	2	2	2	2	1	2	2	2	2	1	1	1	2	2	1	2	2	3	3	4	4	3	1	4	3	4	1	3	3	1	1	1	1	1	4	1	4	1
22	1	1	2	5	1	3	1	1	1	2	2	2	1	5	5	1	2	2	3	2	3	3	4	5	4	4	3	3	5	1	3	4	4	5	2	2	4	2	3	4	5	3
21	2	1	1	5	1	4	1	1	2	2	2	2	2	5	2	1	3	1	2	2	1	3	1	2	4	4	1	4	4	3	1	4	4	2	1	1	1	1	2	4	4	1
21	1	1	2	5	1	3	1	1	1	2	2	2	1	5	5	1	3	4	4	4	4	4	4	4	4	4	4	4	4	4	4	4	4	4	4	4	4	4	4	4	4	3
22	2	1	1	5	1	3	1	1	2	2	1	2	3	5	2	1	4	1	1	1	1	1	2	5	5	5	1	5	1	3	3	3	3	1	1	1	2	2	5	3	5	1
22	1	1	2	5	1	3	1	1	1	2	1	2	2	1	1	1	3	1	1	1	1	1	2	4	4	4	1	4	1	3	3	3	3	1	1	1	2	2	5	3	5	3
21	1	1	2	5	1	3	1	1	1	1	1	2	2	2	2	1	3	1	3	3	2	4	3	2	1	4	1	4	1	2	1	2	2	1	1	2	3	2	4	2	2	2
46	1	1	1	3	1	2	2	2	2	1	2	2	3	1	1	2	2	1	1	1	1	1	1	5	5	5	1	5	1	5	1	1	5	5	1	1	1	1	5	1	1	2
18	1	1	2	5	1	1	1	1	1	2	2	2	3	1	1	4	2	1	1	1	1	1	1	1	4	1	4	1	2	4	4	4	4	4	2	1	1	1	3	4	4	1
24	2	1	1	2	1	4	2	1	1	2	2	2	2	5	5	1	1	1	4	4	4	4	3	4	4	4	1	3	4	4	4	4	4	4	2	2	2	2	2	4	4	3
40	2	1	2	2	1	2	2	2	2	1	2	2	2	3	3	1	4	4	4	4	4	4	4	4	4	4	4	4	4	4	4	4	4	4	4	4	4	4	4	4	4	1
24	2	1	2	5	1	3	1	1	1	2	1	2	2	1	3	1	2	2	2	4	1	2	2	3	2	2	3	2	2	2	3	2	1	2	4	3	2	3	2	1	1	3
18	2	1	2	5	1	1	1	1	2	1	1	1	1	1	1	1	2	4	4	4	5	4	2	2	4	2	4	4	4	2	2	4	2	4	4	2	2	4	2	4	4	1
47	1	1	2	2	2	1	2	2	1	2	2	2	1	2	1	1	4	1	1	1	1	1	1	1	1	1	1	1	1	1	1	1	1	1	1	1	1	1	1	1	1	2
30	2	1	2	2	1	2	2	2	2	2	2	2	3	2	2	1	4	1	3	1	3	3	1	4	4	3	3	4	1	1	1	2	3	4	1	1	4	3	2	2	4	1
42	2	1	1	1	2	4	2	2	1	1	1	2	3	1	5	2	1	2	2	2	1	1	3	1	2	2	1	2	3	1	2	3	3	3	2	2	3	2	2	2	2	1
18	1	1	2	5	1	3	1	1	1	1	1	2	2	5	5	1	2	4	4	4	4	4	4	4	4	4	4	4	4	4	4	4	4	4	4	4	4	4	4	4	4	3
22	1	1	2	5	1	3	1	1	1	2	1	2	2	1	1	1	2	2	1	1	3	4	4	4	4	4	3	4	4	4	2	4	4	3	1	4	4	4	2	1	3	1
46	1	1	2	2	2	2	2	2	1	2	1	2	2	1	1	1	2	2	4	3	4	3	4	4	4	4	2	4	4	5	2	4	4	3	4	4	5	5	4	3	5	2
38	2	1	2	1	2	4	1	1	2	2	2	2	2	3	1	1	2	2	2	2	2	2	2	2	2	2	2	2	3	1	3	2	2	2	1	2	2	2	2	3	2	3
22	2	1	1	5	1	3	1	1	2	1	1	2	3	1	1	1	4	2	2	4	2	2	2	4	2	2	2	2	2	2	2	2	2	2	2	2	2	2	2	2	2	1
21	1	1	1	5	1	4	1	1	1	1	1	2	1	1	1	1	1	4	2	2	1	3	2	2	2	2	4	4	4	4	3	3	3	2	4	4	2	4	2	2	3	2
18	1	1	2	5	1	3	1	1	1	1	1	2	2	5	5	1	2	1	1	1	1	1	1	1	1	1	1	1	1	1	1	1	1	1	1	1	1	1	1	1	1	3
20	2	1	1	5	1	3	1	1	1	1	2	2	2	1	1	2	2	3	3	4	4	4	2	3	2	2	4	2	4	4	4	3	3	2	4	4	4	4	2	4	4	1
39	2	1	2	2	2	4	2	2	1	1	1	2	3	5	1	2	4	2	2	2	3	4	3	3	4	4	4	2	3	4	1	2	3	2	2	3	3	3	2	3	2	3
36	1	1	2	2	2	1	2	2	2	2	2	2	2	5	3	2	4	1	1	1	1	1	1	1	1	1	1	1	1	1	1	1	1	1	1	1	1	1	1	1	1	1
18	2	1	1	5	1	3	1	1	1	1	1	2	2	5	5	2	3	2	3	2	2	3	2	4	4	3	3	3	3	4	4	4	3	2	2	3	4	4	5	2	4	1
46	2	1	2	2	1	5	2	2	1	1	1	2	3	1	1	1	3	1	2	2	2	1	4	4	4	1	1	4	1	4	2	4	4	1	1	1	1	1	4	1	4	1
28	2	1	2	2	1	1	2	2	1	1	2	2	2	3	3	1	3	3	3	3	3	3	3	2	2	4	4	3	3	4	4	3	3	3	3	3	3	3	3	3	3	1
20	2	1	1	2	1	2	1	1	1	1	1	2	1	5	5	2	1	2	1	1	1	1	1	1	1	1	1	1	1	1	1	1	1	1	1	1	1	1	1	1	1	1
26	2	1	2	1	1	1	2	2	2	1	1	1	1	3	2	1	4	1	1	1	1	2	4	4	4	4	1	4	4	2	2	1	4	2	1	1	1	1	4	2	4	1
40	1	1	2	5	1	1	2	2	2	2	2	2	3	2	2	1	2	1	1	1	1	1	4	4	4	4	1	4	1	3	1	4	4	1	1	1	1	1	4	1	3	3
28	2	1	2	3	1	2	2	2	1	2	1	2	3	5	2	1	3	1	1	1	1	1	1	1	1	1	1	1	1	1	1	1	1	1	1	1	1	1	1	1	1	3
19	2	1	2	5	1	3	1	1	2	1	2	1	3	1	1	1	3	1	3	3	3	2	2	3	3	3	4	1	3	2	3	3	3	3	4	4	4	4	1	4	3	1
22	1	1	1	2	1	3	1	1	1	2	1	2	1	5	1	2	2	1	2	4	4	4	4	4	4	4	4	4	4	4	4	4	4	4	4	4	4	4	4	4	4	3
41	1	1	2	2	4	5	2	2	1	1	2	2	2	2	2	1	2	1	2	2	2	2	2	1	1	2	2	4	2	1	2	2	2	2	1	1	1	1	4	2	3	2
36	2	1	2	2	1	4	2	2	2	2	1	2	2	1	1	1	3	2	5	4	2	3	2	5	5	5	2	5	3	3	2	5	5	3	2	2	3	3	4	2	4	1
43	2	1	2	2	2	2	2	2	2	1	1	2	2	1	1	2	1	1	1	1	1	4	2	4	4	1	1	4	1	4	1	4	4	4	1	1	1	1	1	1	1	1
19	1	1	2	5	1	3	1	1	2	2	1	2	1	1	3	2	1	1	1	1	1	1	4	4	4	4	2	4	2	4	1	1	4	4	1	1	1	1	4	2	4	1
19	1	1	2	5	1	3	1	1	1	1	1	2	3	5	5	1	4	1	3	2	2	2	4	5	5	5	2	2	4	4	1	4	4	4	1	2	2	2	4	1	1	1
19	1	1	2	5	1	4	1	1	2	1	2	2	2	5	5	2	1	4	2	4	4	3	4	3	1	4	1	2	4	3	4	4	2	1	1	2	3	1	4	2	2	2
50	2	1	2	2	3	5	2	2	1	1	1	2	2	3	3	2	3	2	4	2	4	4	3	3	4	4	4	4	4	4	2	2	4	3	3	4	3	4	4	4	4	3
24	2	1	2	1	1	1	2	2	2	1	1	1	1	1	1	1	4	4	4	4	4	4	4	5	5	5	4	3	3	4	1	1	1	3	4	4	4	4	1	3	3	1
19	1	1	2	5	1	3	1	1	2	2	1	2	1	1	5	2	2	2	2	2	2	4	2	4	4	4	2	4	3	4	2	2	2	3	2	2	2	3	2	3	3	3
41	2	1	2	2	1	2	2	2	1	2	2	2	2	1	1	1	2	3	4	4	3	3	3	4	3	4	3	3	4	4	3	4	4	3	3	4	3	4	3	4	4	1
18	2	1	1	5	1	1	1	1	2	1	1	2	2	2	5	1	1	1	1	1	1	1	1	1	1	4	1	4	3	1	1	4	4	1	1	1	1	1	4	1	4	2
18	2	1	2	5	2	1	1	1	1	1	1	2	3	5	5	2	1	1	2	1	1	1	1	4	4	4	1	4	1	4	1	4	4	4	1	1	1	1	4	1	4	1
44	2	1	2	2	1	5	1	1	1	1	2	2	1	3	3	1	4	3	3	4	4	4	4	4	4	4	2	2	4	4	4	3	3	5	3	5	3	3	4	4	4	1
45	2	1	2	2	2	4	2	2	1	1	2	2	2	5	5	2	3	2	2	2	2	2	2	2	2	2	2	2	2	2	2	2	2	2	2	2	2	2	2	2	2	1
37	2	1	1	1	4	4	2	2	2	1	2	2	3	1	5	2	2	3	3	3	3	3	3	3	3	3	3	3	3	3	3	3	3	3	3	3	3	3	3	3	3	1
37	2	1	2	2	3	5	1	1	1	1	2	2	2	5	5	5	1	1	4	1	1	1	3	3	3	1	1	4	1	4	1	4	4	4	1	1	1	1	4	1	4	1
42	2	1	2	1	1	1	2	2	2	1	1	2	2	2	2	1	2	1	3	1	1	3	1	3	3	3	3	3	3	3	1	2	2	3	1	1	1	1	3	1	3	1
22	1	1	1	5	1	2	1	1	1	2	1	2	1	1	1	1	1	1	2	1	1	1	2	2	1	1	1	1	3	2	2	2	2	2	2	2	2	2	2	2	2	1
40	2	1	2	2	2	2	2	2	1	1	1	2	1	1	1	2	1	1	1	1	1	1	1	5	5	5	1	5	1	3	5	3	4	3	1	1	1	1	5	1	5	1
21	1	1	1	5	1	3	1	1	1	1	2	2	2	3	3	2	2	4	2	4	3	4	3	3	3	3	4	3	4	3	3	3	3	2	4	3	4	3	3	4	3	1
35	2	1	2	1	1	2	2	2	1	1	1	2	2	1	1	2	2	2	2	3	2	3	3	4	4	4	2	4	3	4	3	3	2	4	2	2	3	3	3	3	3	2
22	1	1	2	5	2	3	1	1	1	2	2	2	1	3	1	1	2	2	2	3	2	4	3	4	3	4	3	3	3	2	3	3	3	3	3	3	2	4	3	3	3	1
30	2	1	1	2	1	5	2	2	1	1	2	2	3	5	3	2	1	1	1	1	1	1	2	2	2	2	2	5	2	5	2	3	3	3	3	3	3	3	3	3	3	1
22	1	1	2	2	2	2	1	1	1	2	2	2	3	5	5	1	3	1	3	1	2	2	2	5	5	5	4	5	3	5	5	4	4	3	2	3	3	3	4	3	4	1
21	1	1	2	5	1	3	1	1	1	2	1	2	2	1	1	2	4	1	1	1	1	1	5	5	5	5	1	5	3	5	1	1	1	5	1	1	1	1	5	1	3	1
21	1	1	2	3	1	3	1	1	1	2	2	2	1	5	5	2	1	2	3	2	2	2	3	4	4	2	2	4	3	5	4	3	3	3	3	3	2	3	4	3	4	1
38	2	1	2	2	2	4	2	2	2	2	1	2	2	1	1	1	3	1	1	1	1	1	1	1	1	1	1	1	1	1	1	1	1	1	1	1	1	1	1	1	1	1
31	1	1	2	2	1	1	2	2	2	2	2	2	3	5	2	1	2	1	2	2	1	3	2	4	4	4	1	4	4	4	2	1	1	2	1	1	1	1	4	2	4	3
22	2	2	1	3	1	1	1	1	1	1	1	2	1	5	5	5	2	1	1	1	1	1	1	1	1	1	1	1	1	1	1	1	1	1	1	1	1	1	1	1	1	3
28	2	1	2	1	1	1	2	2	2	1	1	1	1	5	1	1	2	1	3	1	5	4	4	4	4	4	4	4	4	3	2	5	4	2	2	3	3	3	4	3	4	1
21	2	1	2	5	1	3	1	1	2	1	1	2	2	5	5	1	3	3	3	3	3	3	3	3	3	3	3	3	3	3	3	3	3	3	3	3	3	3	3	3	3	1
39	2	1	2	1	1	1	2	2	2	1	2	2	2	5	2	1	4	1	3	3	2	1	4	1	1	1	3	2	2	4	2	4	4	3	5	1	4	3	3	2	1	3
20	2	1	2	5	1	3	1	1	1	1	1	2	3	1	1	1	1	4	4	4	4	4	4	4	3	2	3	2	4	4	3	2	2	2	4	4	4	4	2	4	3	1
25	1	1	1	1	1	1	1	1	2	2	2	1	1	1	1	1	4	2	2	2	2	2	2	2	4	2	2	4	2	4	2	4	4	4	2	2	3	2	4	2	4	1
32	1	1	2	2	1	1	2	2	2	2	2	2	1	1	1	2	1	1	2	2	2	1	1	4	4	1	1	1	2	1	2	4	4	1	1	1	1	1	4	1	1	1
45	1	1	2	5	2	3	2	2	1	2	2	2	2	2	2	1	3	2	2	2	2	4	2	4	4	2	4	4	4	2	2	2	2	4	4	2	2	4	2	4	2	3
21	1	1	2	5	1	3	1	1	1	2	1	2	1	5	5	1	2	1	1	1	1	1	1	3	1	4	1	5	1	5	4	4	4	2	1	1	1	1	4	1	5	1
27	2	1	2	1	1	2	2	2	2	2	2	2	2	5	2	1	3	2	1	3	3	2	3	4	4	4	3	3	3	4	4	3	3	3	3	3	3	2	1	3	3	3
32	1	1	2	2	2	4	1	1	1	2	2	2	2	1	1	1	1	1	1	1	1	1	1	1	4	4	1	4	1	4	1	4	4	1	1	1	1	1	4	1	4	3
33	2	1	2	1	1	4	2	2	2	2	2	2	2	5	2	1	1	1	1	1	1	1	1	1	1	1	1	1	1	1	1	1	1	2	1	1	1	1	1	1	1	3
24	1	2	1	1	1	2	1	1	1	1	2	1	1	1	1	4	1	1	1	1	1	1	1	1	4	4	1	4	1	4	2	2	2	1	1	1	1	4	4	1	4	1
22	1	1	1	2	2	3	1	1	1	1	2	2	1	3	1	1	3	2	2	2	2	2	2	2	2	2	2	2	4	4	4	4	4	2	2	2	2	2	3	2	4	3
19	2	1	1	5	1	3	1	1	1	1	2	2	2	5	5	2	1	1	2	1	1	1	1	2	2	2	2	2	2	2	2	2	2	3	2	2	2	2	2	2	2	1
19	1	1	1	5	1	3	1	1	1	1	1	2	3	5	5	2	3	3	3	4	3	4	4	4	4	3	2	2	4	4	1	4	4	2	3	3	3	3	2	3	2	1
19	1	2	1	5	1	3	1	1	1	2	1	2	1	5	5	1	2	2	3	3	2	3	2	4	4	4	2	4	3	3	3	4	4	3	2	3	2	2	2	3	4	3
21	1	1	1	1	1	1	1	1	1	2	1	2	2	3	1	1	3	2	3	2	1	4	4	4	4	4	3	4	3	1	4	4	3	4	3	3	4	4	4	3	4	1
24	2	1	2	1	1	4	1	1	2	1	1	2	1	1	1	1	1	1	2	1	1	3	1	2	4	4	1	4	1	3	1	3	1	1	1	1	1	1	3	1	3	1
27	1	1	2	2	1	1	1	1	2	2	1	2	2	1	1	1	3	2	2	2	2	2	4	4	4	4	2	4	4	4	2	4	4	4	2	2	1	1	4	1	1	3
22	1	1	1	1	1	1	1	1	2	2	1	2	2	1	1	1	1	4	2	3	2	2	3	2	2	3	3	3	2	3	5	3	2	2	3	3	2	2	1	2	1	3
48	2	1	2	1	1	2	1	1	2	1	2	2	2	1	3	1	4	1	3	1	3	3	3	2	2	2	1	2	1	4	1	3	3	2	3	4	3	3	4	3	4	1
27	1	1	2	2	1	2	1	1	2	2	2	2	2	5	5	1	3	1	1	1	1	1	1	1	1	1	1	1	1	1	1	1	1	1	1	1	1	1	1	1	1	1
19	2	1	2	5	3	3	1	1	1	1	1	2	2	5	3	1	2	1	1	1	1	2	1	4	4	4	1	4	1	4	1	4	4	1	1	1	1	1	4	1	4	3
37	2	1	2	1	1	1	2	2	2	1	1	1	1	1	1	1	3	1	1	1	1	1	1	1	2	3	1	3	1	4	1	3	4	1	1	1	1	1	3	1	1	3
26	2	1	2	2	1	4	1	1	2	2	1	2	2	2	1	2	2	4	4	4	4	4	4	4	4	4	4	4	4	4	4	4	4	4	4	4	4	4	4	4	4	1
25	2	1	2	1	2	4	2	2	1	1	1	1	1	5	2	1	4	2	3	3	2	2	3	4	4	3	3	4	3	4	3	3	3	2	3	3	4	4	3	3	3	1
26	2	1	2	1	1	4	2	1	2	1	2	2	1	1	1	1	2	3	3	4	4	3	2	3	3	3	3	3	4	4	4	3	3	4	4	4	4	4	3	4	4	2
50	1	1	2	5	2	4	2	2	2	2	2	2	1	1	2	1	3	2	2	2	2	2	2	3	4	4	3	3	3	3	4	3	3	3	3	3	3	3	3	4	4	3
28	2	1	2	1	1	1	2	2	2	2	2	2	2	1	2	1	4	1	1	1	1	1	1	1	1	2	3	1	1	1	1	1	3	1	3	2	3	2	2	2	1	3
22	2	1	2	5	4	4	1	1	1	1	2	2	2	5	1	2	1	4	3	4	4	4	1	1	1	3	3	1	4	4	4	4	4	1	4	3	4	4	1	4	1	1
20	1	1	1	5	1	3	1	1	1	1	1	2	2	5	5	1	2	1	4	3	1	4	4	4	1	5	1	4	3	4	1	4	4	3	1	3	3	3	4	3	5	3
37	1	1	2	2	3	4	2	2	1	1	2	2	2	5	1	2	2	2	1	2	1	2	1	4	4	4	3	4	3	4	1	3	3	2	4	4	3	3	2	2	4	3
19	2	1	2	5	1	1	1	1	1	1	1	2	1	5	5	2	1	2	2	2	3	2	1	5	5	5	3	3	5	5	2	3	3	4	2	2	3	3	3	3	4	3
50	1	1	2	2	4	4	2	2	1	2	2	2	1	1	4	1	3	1	1	1	1	1	2	1	4	4	1	4	3	4	2	3	3	4	1	1	1	1	2	1	4	2
29	2	1	2	1	1	2	2	2	2	1	1	2	1	1	1	1	1	2	4	3	3	3	1	4	4	3	2	3	2	4	1	2	1	3	3	3	3	3	2	2	5	1
29	2	1	2	1	1	1	2	2	2	1	1	2	2	5	2	2	2	3	4	4	4	4	2	3	3	3	3	3	4	4	2	4	4	2	3	3	3	3	3	4	4	2
25	1	1	2	3	1	4	1	1	1	2	2	2	1	3	3	1	1	1	2	2	1	1	1	3	3	3	1	3	3	4	1	4	4	1	2	2	2	3	3	4	5	3
41	2	1	2	2	2	4	2	2	1	1	2	2	3	1	2	2	2	2	2	1	1	3	4	4	4	3	2	3	2	4	4	4	2	2	4	3	3	4	3	3	4	3
30	1	1	2	3	1	2	2	2	1	2	2	2	2	1	2	1	2	3	3	2	3	3	4	4	3	3	2	3	4	4	3	4	4	1	3	2	3	3	3	3	4	3
20	1	1	2	2	1	3	1	1	1	2	2	2	1	1	1	1	4	1	4	2	1	3	3	5	5	4	3	4	2	5	2	4	4	3	2	2	2	2	3	3	4	3
26	1	1	2	2	1	1	1	1	2	2	2	2	1	3	1	2	1	1	3	2	2	3	2	5	5	5	3	5	4	5	3	4	4	2	2	2	2	2	3	2	2	2
21	2	1	2	5	1	4	1	1	1	2	2	2	1	5	5	1	2	4	4	4	4	4	4	4	2	4	4	1	4	3	2	4	4	2	4	4	4	4	2	4	4	2
44	2	1	2	1	1	1	2	2	2	2	1	2	2	1	2	1	4	3	4	4	2	4	2	4	2	4	3	2	4	4	2	4	4	2	4	4	4	4	2	4	4	3
44	2	1	2	1	2	1	2	2	2	2	2	2	2	1	5	2	3	1	4	2	2	4	3	4	1	4	2	4	4	4	2	3	3	4	2	2	1	2	3	2	3	3
48	2	1	2	1	1	1	1	1	2	1	2	2	2	1	1	1	3	1	1	1	1	1	4	4	1	4	1	4	1	4	1	4	4	4	1	1	1	1	4	1	4	3
36	2	1	2	1	1	4	2	2	2	1	1	1	1	5	1	4	2	2	2	2	2	2	2	4	4	2	2	2	2	2	2	2	2	2	2	2	2	2	2	2	2	1
28	2	1	2	1	1	4	1	1	2	1	1	2	1	5	5	1	3	1	1	1	1	1	1	1	4	1	1	1	1	1	2	1	2	1	1	1	1	1	1	1	1	3
20	1	1	1	3	1	1	1	1	2	2	2	2	1	1	1	1	2	2	4	1	2	2	4	2	1	2	2	2	1	2	2	3	3	2	2	2	2	2	4	2	2	3
22	1	1	1	3	1	1	1	1	2	2	2	1	1	1	1	1	1	1	3	1	3	1	3	1	3	1	3	1	2	1	1	1	1	3	3	3	3	1	1	1	3	1
30	2	1	2	2	1	4	2	2	2	2	2	2	2	1	2	1	3	1	2	2	2	2	3	3	2	2	2	3	2	3	2	2	2	2	2	2	2	2	3	2	3	3
32	2	1	2	1	1	1	2	2	1	2	1	2	2	5	3	1	4	1	2	2	2	2	2	4	4	4	2	4	2	2	4	4	2	4	2	2	2	2	3	3	4	1
22	2	1	2	5	2	3	1	1	2	1	2	2	2	3	3	1	1	1	1	1	1	4	2	4	4	4	1	4	4	4	1	4	4	4	1	1	4	1	4	1	4	2
46	1	1	2	5	2	1	2	2	1	2	2	2	3	1	1	2	4	2	2	2	2	2	2	2	2	2	2	2	2	2	2	2	2	2	2	2	2	2	2	2	2	3
30	2	1	2	1	1	2	2	2	2	1	2	2	2	1	1	1	1	1	1	1	1	2	1	1	4	4	1	4	4	2	2	2	1	1	1	1	1	1	2	1	4	3
30	2	1	2	1	3	5	2	2	1	2	2	2	2	5	3	1	1	2	2	1	1	3	1	2	2	2	2	3	3	2	3	2	3	2	3	3	4	4	4	3	4	3
54	2	2	1	1	4	2	2	2	1	2	2	2	3	5	5	1	2	3	4	3	4	3	4	3	2	3	4	2	4	1	2	4	4	2	4	3	4	4	2	4	2	2
45	2	1	2	2	2	5	2	2	1	1	1	2	3	5	1	2	3	3	3	3	3	3	3	3	1	3	3	3	3	3	3	3	3	3	3	3	3	3	3	3	3	3
25	2	1	2	1	1	2	1	2	2	1	1	2	2	5	1	1	1	1	1	1	1	3	4	4	4	4	2	4	3	2	1	4	4	3	1	1	2	1	4	1	4	1
47	2	1	2	2	2	2	2	2	2	1	1	2	3	5	1	2	1	4	4	4	3	3	3	3	3	3	3	3	3	3	4	3	3	3	3	3	3	3	3	3	3	3
25	1	1	1	1	2	4	1	1	2	2	1	2	2	1	1	1	2	4	4	3	3	3	3	4	4	4	4	3	4	3	4	4	3	3	3	3	3	4	3	4	3	3
42	2	1	2	2	2	4	2	2	2	1	1	2	2	1	1	1	3	1	1	2	2	3	1	1	1	1	2	1	2	1	3	1	1	1	2	2	2	2	1	2	1	3
21	2	1	2	2	1	1	1	2	1	2	2	2	1	1	4	1	1	1	1	3	1	3	2	1	1	1	2	1	2	1	1	3	3	3	2	1	3	2	3	2	4	2
37	2	1	2	2	2	4	2	2	2	1	1	2	2	1	1	2	3	1	1	1	1	1	1	1	1	1	1	1	1	1	1	1	1	1	1	1	1	1	1	1	1	1
34	2	1	2	2	2	4	2	2	2	1	2	1	1	1	1	4	3	1	2	3	2	3	4	2	1	5	2	5	2	3	2	4	4	3	1	1	2	1	5	2	5	1
43	2	1	2	2	2	5	2	2	2	1	1	2	3	1	5	1	3	1	3	1	1	1	1	5	5	5	1	5	1	5	1	5	5	5	1	1	1	1	5	1	5	3
36	2	1	2	2	2	5	2	2	1	1	1	1	1	1	1	4	2	1	2	2	2	2	2	4	4	4	2	4	2	4	2	2	2	2	2	2	2	2	2	2	2	1
40	2	1	2	2	2	4	2	2	2	1	1	2	2	1	1	5	3	1	2	1	1	1	4	4	4	4	1	4	4	2	1	4	4	1	1	1	1	1	4	1	4	3
44	2	1	1	1	1	4	2	2	2	1	1	2	2	1	1	1	4	1	1	1	1	5	5	5	4	5	2	2	4	4	3	4	5	4	2	3	2	2	4	3	4	1
50	2	1	2	1	2	2	2	2	2	2	2	1	1	3	1	4	2	1	1	1	1	1	1	4	4	4	1	4	1	4	1	4	3	3	2	2	2	2	4	3	2	3
40	2	1	2	2	2	4	2	2	2	1	2	2	2	1	1	1	2	1	2	2	2	2	2	2	2	2	1	1	1	4	5	1	2	1	1	1	1	1	1	1	1	1
49	2	1	2	2	2	4	2	2	2	1	2	2	2	1	1	2	4	1	3	3	3	4	3	4	3	4	1	4	4	3	2	4	4	4	1	1	1	1	4	2	3	3
36	2	1	2	1	1	4	2	2	2	1	2	1	3	1	1	4	2	1	1	1	2	1	3	1	1	1	1	1	3	3	3	1	1	1	1	1	5	5	2	3	5	1
31	2	1	2	1	1	1	3	2	2	1	2	2	2	5	1	2	3	1	2	3	2	2	4	5	5	5	4	5	3	2	3	3	3	3	5	5	2	1	5	3	4	1
42	2	1	2	2	2	5	2	2	2	1	1	2	2	1	1	1	3	1	2	2	1	1	1	4	4	4	1	4	1	4	1	4	4	4	1	1	1	3	1	1	4	1
39	2	1	2	2	2	4	2	2	2	1	1	2	1	2	1	2	2	1	3	2	2	2	4	4	1	4	2	2	2	4	4	2	2	1	2	2	3	3	1	2	3	1
43	2	1	2	2	1	5	2	2	2	1	1	2	2	1	1	1	1	2	2	3	1	1	3	2	2	2	1	2	3	2	1	1	1	2	1	1	1	2	2	1	1	1
18	2	1	2	5	1	3	1	1	2	2	1	2	2	1	5	1	4	1	2	2	2	4	4	4	1	1	1	3	3	4	3	4	4	4	2	3	4	4	3	3	4	2
25	1	1	2	2	1	2	1	1	2	2	2	2	1	5	5	2	3	1	3	1	1	1	3	3	3	3	1	3	1	3	1	3	3	3	1	1	1	1	3	1	3	2
43	2	1	2	2	2	4	2	2	2	1	1	2	3	1	1	2	3	2	3	2	2	2	2	3	3	2	2	2	2	3	2	3	3	2	1	1	1	1	1	2	4	1
19	2	1	2	5	1	3	1	1	1	1	1	2	2	5	5	3	3	1	1	1	1	1	3	4	4	4	1	4	1	3	1	1	1	4	1	1	1	1	4	1	3	2
45	2	1	2	2	2	4	2	2	2	1	2	2	2	1	1	2	3	2	1	2	1	2	3	2	1	3	2	3	4	4	1	1	1	3	2	1	2	3	2	1	2	1
38	2	1	2	2	2	4	2	2	2	1	1	2	1	1	1	1	3	1	1	1	1	1	3	1	1	1	1	3	1	3	2	4	3	1	1	1	1	1	2	2	3	1
48	2	1	2	2	3	5	3	2	1	1	1	2	2	1	5	1	4	2	2	2	2	3	3	4	4	4	2	4	2	4	3	3	1	3	4	3	2	2	2	2	2	1
18	2	1	2	5	1	1	1	1	1	1	1	2	1	1	3	2	2	2	2	2	2	2	3	1	1	2	2	1	3	1	3	2	1	3	4	4	2	2	3	2	1	2
44	2	1	2	2	1	1	2	2	2	1	1	2	1	2	2	1	1	2	4	4	2	2	2	4	2	2	2	4	2	4	4	3	3	4	4	2	3	3	4	4	2	2
46	2	1	2	2	1	4	2	2	2	1	2	1	1	1	1	4	4	1	3	1	3	3	3	5	5	5	2	5	4	3	2	5	5	3	2	2	2	2	3	4	5	1
25	1	1	2	1	1	1	1	1	2	1	2	1	1	5	5	1	1	1	3	2	1	2	3	4	4	4	2	4	3	4	2	2	2	2	2	2	2	2	1	3	3	3
23	1	1	1	5	1	2	1	1	2	2	1	2	2	3	1	1	3	1	3	2	1	3	5	5	5	5	2	5	2	4	3	5	5	2	2	2	2	2	5	2	5	1
18	1	1	2	5	1	1	1	1	2	2	1	2	1	5	5	1	3	1	3	3	2	3	4	2	3	3	3	3	2	4	3	3	3	3	3	2	3	3	4	3	3	3
23	1	1	1	3	1	4	1	1	2	1	1	2	1	1	1	1	1	2	3	2	2	2	3	3	4	4	3	3	3	4	2	3	3	4	2	2	2	3	2	3	4	1
21	1	1	2	2	1	1	1	1	1	2	1	2	1	1	1	1	1	1	2	2	2	3	3	1	1	1	3	2	3	1	3	3	2	3	2	2	3	3	3	3	3	3
35	2	1	2	2	2	4	2	2	2	1	1	2	2	1	1	2	2	1	1	1	1	1	1	1	5	5	5	5	1	5	1	5	5	1	1	1	1	1	5	1	5	1
25	1	1	2	2	2	1	2	2	2	2	2	2	1	5	5	1	1	4	4	4	3	2	2	3	2	2	3	2	4	1	2	2	2	2	3	3	4	4	2	2	2	1
21	2	1	2	5	1	4	1	1	2	1	1	2	2	1	1	2	1	1	1	1	1	5	1	1	5	1	1	1	1	5	1	5	5	1	1	1	1	1	5	1	1	1
24	2	1	2	1	1	4	1	1	2	1	1	2	1	1	1	1	3	1	1	2	2	2	4	5	5	1	1	5	2	4	1	4	4	3	1	1	1	1	4	1	4	3
34	2	1	2	3	1	4	2	2	2	1	2	2	2	5	1	2	2	2	3	2	2	2	1	2	2	2	1	2	3	2	2	2	2	2	2	1	2	3	2	2	2	1
26	2	1	1	1	2	1	2	2	1	2	2	2	1	5	3	2	2	1	1	1	1	1	1	1	1	1	1	1	1	1	1	1	1	1	1	1	1	1	1	1	1	2
31	1	1	2	2	1	4	2	2	2	2	1	2	1	1	1	1	4	1	2	1	1	3	4	1	4	4	1	4	1	4	1	4	4	2	1	1	1	1	4	1	1	1
32	2	1	2	1	1	2	2	2	2	1	1	2	2	5	1	1	2	4	3	4	3	4	4	4	3	4	4	4	4	4	4	4	3	4	4	4	4	4	4	4	4	1
34	2	1	2	2	2	4	2	2	2	1	2	1	1	1	1	4	3	1	1	2	2	1	3	4	4	4	1	4	3	4	4	4	4	4	1	1	1	1	4	1	1	1
21	1	1	2	5	1	3	1	1	2	1	1	2	1	3	1	1	3	1	1	1	1	1	1	5	5	1	5	1	1	5	1	3	3	1	1	1	1	1	5	1	1	1
21	1	1	2	1	1	1	1	1	2	2	1	2	2	5	5	2	2	3	3	3	4	3	3	4	4	3	3	3	3	2	3	3	3	3	3	3	3	3	3	3	3	3
28	2	1	2	1	1	1	2	2	1	1	2	2	2	5	2	1	1	5	5	5	5	4	4	4	4	3	3	3	5	3	4	4	4	2	5	4	4	5	1	3	3	3
38	1	1	1	2	2	2	3	1	2	2	2	2	2	5	5	1	1	4	4	4	4	4	2	4	4	3	3	3	3	4	4	3	4	2	3	4	4	4	5	3	4	2
34	2	1	2	2	2	4	2	2	2	2	1	2	2	5	5	2	4	1	1	1	1	1	1	2	2	4	2	4	2	4	2	4	4	4	2	2	1	2	4	2	4	1
26	2	1	2	3	1	4	1	1	1	2	1	2	1	2	5	1	4	2	3	3	2	2	1	1	3	3	2	2	2	1	2	3	3	1	1	1	2	2	1	3	3	3
23	2	1	2	1	1	4	2	1	2	2	2	2	2	3	3	1	4	4	4	4	4	4	3	4	3	4	4	3	4	4	3	3	3	2	4	3	4	4	3	4	3	2
31	1	1	2	2	2	1	1	1	2	1	2	2	1	3	1	2	2	1	1	1	1	2	3	4	3	2	1	4	5	2	3	2	2	2	5	5	5	5	5	2	2	3
26	2	1	2	1	1	4	2	2	2	1	1	2	1	3	3	1	2	1	4	4	3	2	4	4	4	4	4	4	4	4	4	4	4	4	1	1	4	4	4	4	4	2
42	1	1	2	2	1	1	2	2	2	2	1	2	2	1	1	1	3	2	2	2	2	2	2	2	2	4	2	2	4	4	2	2	2	2	2	2	2	2	2	2	4	3
28	2	1	2	1	1	1	3	2	2	2	1	2	3	1	1	1	1	3	3	3	3	3	3	3	3	3	3	3	3	3	2	2	2	2	2	3	4	3	2	2	2	2
21	2	1	2	5	1	3	1	1	2	2	1	1	2	1	1	1	1	2	2	2	2	2	2	1	1	1	2	2	2	1	2	3	2	2	2	2	2	2	1	2	1	1
21	1	1	1	5	1	3	1	1	2	2	1	2	1	5	5	1	1	1	1	1	1	1	1	1	1	1	1	1	1	1	1	1	1	1	1	1	1	1	1	1	1	3
20	2	1	2	5	1	3	1	1	1	1	2	2	2	5	5	2	2	2	4	3	2	5	3	5	5	5	3	4	5	2	4	4	4	4	3	3	3	4	3	3	4	1
19	2	1	2	5	1	3	2	1	2	1	2	2	2	3	3	1	1	2	3	2	3	2	3	5	3	3	2	5	3	5	2	3	3	5	3	2	3	2	3	3	4	1
21	2	2	2	5	2	2	1	1	2	2	1	2	2	5	5	2	2	2	2	2	2	4	3	3	2	2	3	4	3	5	3	1	1	1	2	1	3	3	3	3	3	1
20	2	1	2	5	1	3	1	1	2	2	1	2	2	5	5	1	3	1	1	1	1	1	1	1	1	1	1	1	1	1	1	1	1	1	1	1	1	1	1	1	1	2
25	1	1	2	2	1	1	1	1	2	2	2	2	1	1	1	1	3	1	2	1	2	2	3	4	2	2	2	4	2	4	2	4	4	2	1	1	1	1	4	1	1	1
28	1	1	2	2	2	4	1	1	2	2	2	2	2	3	3	1	2	2	2	2	2	4	2	1	1	4	2	2	4	1	2	4	4	2	2	2	4	2	1	3	3	2
40	2	1	2	1	1	2	2	2	2	1	1	2	2	5	1	1	3	1	1	1	1	1	1	5	1	5	1	5	1	2	1	5	4	3	1	1	1	1	5	1	3	1
31	2	1	2	1	3	4	2	2	1	2	2	2	1	5	1	1	1	1	2	1	1	2	3	3	3	3	1	3	3	3	1	2	3	1	1	1	1	1	3	1	3	3
37	2	1	2	1	2	4	2	2	1	1	2	2	2	2	3	1	4	2	2	3	2	2	2	4	4	4	2	4	4	2	2	4	4	4	2	2	2	4	4	2	4	2
47	2	1	2	1	1	1	1	1	2	1	2	1	1	1	1	1	3	2	2	2	2	2	4	1	1	1	2	1	1	1	2	2	2	2	2	2	2	2	4	2	4	3
22	1	1	1	5	1	3	1	1	2	2	1	1	1	1	1	4	1	2	2	2	1	2	1	1	1	1	2	1	1	2	1	1	2	1	1	2	4	2	2	2	4	1
24	2	1	1	1	1	4	2	1	1	1	1	2	2	1	1	1	1	1	2	1	1	5	5	5	5	5	1	5	1	5	2	3	3	5	1	1	1	1	4	1	5	1
49	1	1	2	2	3	5	2	2	1	1	2	2	1	1	2	1	2	1	2	3	3	3	3	4	4	4	2	4	3	3	3	2	2	3	2	2	3	3	3	3	3	2
34	2	1	2	1	1	5	2	2	1	1	2	1	1	1	1	1	1	3	2	2	2	3	1	1	2	2	3	2	2	2	2	2	3	2	2	2	3	1	2	2	2	1
24	2	1	1	1	1	4	2	2	1	2	1	1	1	1	1	1	4	1	2	2	1	2	2	4	4	4	2	4	2	4	2	2	2	2	2	1	1	1	4	1	4	1
53	2	1	2	2	1	5	2	2	1	1	1	2	3	1	1	2	2	2	2	2	2	2	2	3	3	3	2	3	3	3	3	3	3	2	2	3	2	3	3	2	3	2
26	1	1	2	3	1	1	1	1	2	2	2	2	1	3	3	1	1	1	2	2	1	1	2	5	5	5	1	5	2	4	2	2	2	3	1	1	1	1	5	2	1	3
42	2	1	2	2	1	4	2	1	2	1	2	2	1	1	1	1	4	3	3	3	3	3	3	3	3	3	3	3	3	3	3	3	3	3	3	3	3	3	3	3	3	3
37	1	1	2	2	1	1	2	2	1	2	1	2	1	2	1	1	2	1	2	2	2	3	4	5	5	5	2	5	3	5	4	5	5	3	2	2	2	3	5	2	5	3
31	1	1	2	2	1	1	1	1	2	1	2	2	2	1	3	1	3	1	3	2	3	3	3	5	5	2	2	3	3	2	5	3	3	3	3	4	4	3	3	3	3	1
29	2	1	2	2	2	5	2	2	2	1	2	2	2	1	1	1	4	3	3	4	4	3	3	4	4	3	4	3	4	3	4	2	2	3	4	4	4	4	2	4	4	1
35	2	1	2	2	1	4	2	2	2	2	2	2	2	5	2	1	3	1	1	1	3	1	3	3	3	1	1	1	4	4	3	1	3	2	1	1	2	1	1	1	1	3
21	2	1	2	1	1	3	1	1	2	1	1	2	1	1	1	1	3	1	2	1	1	1	3	1	1	1	1	1	3	5	1	5	5	3	1	1	3	1	3	1	1	1
26	1	1	2	2	1	4	1	1	1	2	2	2	2	1	1	1	3	2	3	3	3	4	3	1	4	4	2	4	3	4	2	3	3	2	2	3	3	3	4	3	4	1
24	2	1	2	1	2	4	1	1	2	1	2	2	2	3	3	1	3	1	2	2	2	2	3	4	4	4	2	4	2	2	2	4	4	2	1	2	2	2	4	2	4	1
29	2	1	2	2	2	5	2	2	2	1	2	2	1	5	1	1	1	2	2	3	3	2	3	1	1	1	2	1	2	2	1	3	3	3	3	3	3	3	2	3	3	2
43	2	1	2	1	1	1	2	2	2	1	2	1	2	2	1	2	3	3	3	3	2	2	3	4	1	1	3	1	3	1	1	3	3	3	3	4	1	1	4	4	4	1
25	2	1	1	3	1	3	1	1	1	2	1	2	1	3	3	1	2	4	3	4	3	4	3	4	3	3	4	3	4	2	4	3	3	3	4	3	4	4	3	4	3	3
62	1	1	2	2	1	1	2	2	2	2	1	2	2	5	5	1	1	1	3	2	2	2	2	5	5	3	3	4	3	5	1	1	1	1	3	3	4	3	3	3	4	1
24	2	1	2	1	1	4	2	2	2	1	2	1	1	1	1	1	3	2	5	4	4	4	3	5	5	3	3	3	3	2	2	3	3	2	2	2	2	2	2	2	2	1
18	2	1	2	5	1	1	1	1	1	2	1	2	2	5	5	1	2	3	3	3	3	3	3	3	3	3	3	2	3	2	2	2	2	2	3	3	3	3	3	3	3	2
18	1	1	2	5	1	1	1	1	1	1	1	2	1	1	1	1	1	2	3	3	3	3	3	3	3	3	3	3	3	3	3	3	3	3	3	3	3	3	3	3	3	2
33	1	1	2	3	2	1	2	2	2	2	2	2	1	5	2	1	3	2	3	3	4	3	3	4	4	3	3	4	4	4	3	1	2	2	3	3	3	3	3	4	4	1
26	1	1	1	3	2	4	1	2	2	2	2	2	3	3	2	2	1	2	4	2	2	2	2	4	4	4	2	4	2	4	2	2	2	4	2	2	2	4	2	2	4	2
22	2	2	2	1	1	3	1	1	1	2	2	2	1	3	3	5	2	1	3	3	3	3	3	2	5	5	2	2	5	2	2	1	1	3	2	2	1	2	3	1	1	2
18	2	1	2	5	1	3	1	1	2	1	1	2	1	3	1	2	2	1	4	2	1	4	3	5	5	5	2	2	4	3	1	4	4	3	1	3	2	1	2	4	4	1
26	2	1	2	2	2	4	2	2	1	2	2	2	2	3	3	2	1	4	4	4	4	4	4	4	4	4	4	4	4	4	4	4	4	4	5	5	5	5	5	5	5	3
39	1	1	2	2	2	1	2	2	2	2	2	2	1	5	2	1	4	1	3	3	1	3	4	1	2	2	4	2	2	1	1	2	3	2	1	3	2	2	3	4	3	1
37	1	1	2	2	4	5	2	1	2	2	2	2	2	2	1	1	1	1	5	1	1	5	5	5	5	5	1	5	2	5	1	5	5	1	1	1	1	1	5	1	5	1
25	2	1	1	1	1	1	1	1	2	1	1	1	1	1	1	1	2	1	3	2	2	3	4	5	5	5	2	4	3	2	2	4	4	3	2	2	1	2	3	2	4	1
41	1	1	2	1	1	1	2	2	2	2	2	2	2	3	3	2	1	1	1	1	2	2	3	5	5	5	1	5	3	3	3	2	2	2	1	1	1	1	4	1	3	3
27	1	1	1	1	1	4	1	1	2	2	1	2	2	1	1	1	1	2	3	3	3	5	1	3	1	1	4	1	1	4	1	2	2	1	4	1	1	1	1	4	2	1
19	1	1	1	5	1	3	1	1	1	2	2	1	1	5	5	1	4	1	2	1	1	2	2	3	2	2	2	3	2	3	2	1	2	2	1	1	1	1	1	2	1	1
40	2	1	2	1	1	1	2	2	1	1	2	2	1	1	2	1	1	1	3	2	2	2	2	5	5	5	5	5	2	5	5	3	3	3	1	1	1	1	3	2	3	2
26	2	1	2	3	1	4	1	1	1	2	2	2	2	3	3	2	1	1	1	1	1	1	1	4	1	4	1	4	1	4	1	1	4	1	1	1	1	1	4	1	1	3
24	2	1	2	1	1	4	2	2	2	1	2	2	2	5	5	1	2	2	4	2	4	4	1	2	3	3	3	2	4	4	2	3	3	2	4	3	4	4	3	3	3	3
39	2	1	2	3	1	4	2	2	2	2	1	2	2	2	1	1	4	1	3	2	2	3	3	4	4	5	2	4	3	4	2	3	2	2	2	2	1	2	3	3	3	2
29	2	1	1	1	1	4	2	1	2	1	2	2	2	5	5	1	3	2	4	4	4	4	3	3	3	4	4	4	2	4	2	2	2	4	2	2	2	2	4	2	4	1
25	2	1	2	5	1	5	1	1	2	1	2	1	3	1	1	2	1	1	1	1	1	1	1	1	1	1	1	4	1	4	4	4	4	3	1	1	1	1	4	1	1	1
38	2	1	2	2	1	4	2	2	2	1	2	2	3	1	1	1	3	4	4	4	4	4	1	1	1	3	4	1	4	1	3	3	3	1	3	3	3	3	1	3	2	1
24	2	1	2	2	1	2	2	2	2	1	1	2	1	1	1	1	1	2	2	2	2	4	4	5	5	5	3	3	3	5	5	2	2	2	4	3	4	4	3	3	4	1
49	2	1	2	1	1	1	2	2	2	1	1	2	1	3	1	1	2	2	3	3	3	2	4	4	3	3	3	2	2	3	4	4	4	3	3	2	3	2	4	3	3	3
43	2	1	2	1	1	2	2	2	2	1	1	2	1	3	3	1	2	3	3	4	4	4	3	2	3	2	4	2	4	3	4	4	4	2	4	3	4	4	2	4	4	3
25	2	1	2	1	1	4	2	2	2	1	1	2	3	5	5	2	1	1	2	2	2	2	2	4	5	2	2	5	4	5	4	4	2	4	2	2	4	4	4	4	5	1
39	2	1	2	1	1	1	1	1	2	1	2	2	2	5	5	2	1	1	1	1	1	1	4	5	5	5	1	5	1	5	1	3	3	1	1	3	1	1	5	1	1	2
55	1	1	2	5	2	4	2	2	1	1	2	2	3	2	5	1	4	2	4	3	4	4	4	4	4	4	3	4	4	4	4	4	4	4	4	4	3	4	4	4	4	2
32	2	1	1	1	2	4	2	2	2	1	2	2	1	5	2	1	3	1	1	1	1	2	5	5	5	1	1	5	1	5	1	5	5	1	1	1	1	1	5	1	5	1
32	2	1	2	1	2	3	2	2	2	2	2	2	2	3	3	2	3	2	2	2	2	4	2	4	4	4	2	2	4	3	4	1	1	3	3	4	4	3	1	4	1	3
20	2	1	2	5	2	4	1	1	2	2	1	2	1	3	3	2	1	1	1	1	1	1	1	3	1	3	1	3	1	2	1	2	2	1	1	1	1	1	3	1	2	3
31	2	1	1	1	2	2	2	2	1	1	2	2	3	5	1	2	4	2	2	1	2	2	2	4	1	2	2	2	2	4	2	2	2	3	2	2	2	2	2	2	3	3
27	1	1	2	2	2	2	1	1	1	2	2	2	1	3	3	1	1	1	1	1	1	1	1	1	4	4	1	4	2	4	1	4	2	1	1	1	1	4	4	2	1	1
22	2	1	2	1	1	1	3	1	2	2	2	2	2	1	3	1	4	2	2	2	2	2	2	1	2	2	2	2	2	1	1	3	3	2	3	3	3	3	3	3	3	3
31	2	1	2	2	1	3	2	2	1	2	2	2	2	3	3	1	2	1	1	2	1	1	1	5	5	5	1	5	5	3	1	3	3	3	2	2	2	3	2	2	5	3
27	2	1	2	1	1	4	1	1	2	2	2	2	1	5	5	1	2	1	1	1	2	3	4	4	4	4	3	4	3	4	2	2	2	3	1	1	1	1	4	3	3	3
19	1	1	2	2	1	1	1	1	1	1	1	2	2	5	5	1	4	2	2	2	2	3	2	4	4	3	1	4	1	3	2	2	2	2	1	1	1	2	2	2	3	3
23	2	1	2	1	1	1	1	1	2	1	1	2	2	1	1	1	1	1	2	1	1	1	1	1	1	1	1	4	3	2	1	2	2	3	1	1	1	1	4	1	1	1
31	2	1	2	1	1	1	2	2	2	2	2	2	2	5	2	2	2	1	1	1	1	1	3	4	3	4	1	4	1	3	2	3	2	3	1	1	1	1	2	1	2	2
19	2	1	2	1	1	1	1	1	2	2	1	2	2	5	5	1	4	2	2	3	2	3	2	5	5	5	2	5	2	5	5	2	2	2	2	2	2	2	5	2	2	2
37	2	1	2	1	1	1	2	2	2	1	1	2	3	1	1	1	1	2	2	3	2	3	3	2	3	2	3	3	2	3	1	2	2	3	2	2	2	2	2	2	3	1
33	2	1	2	1	1	1	2	2	2	1	1	2	2	1	1	1	2	1	4	2	1	3	1	4	4	4	1	4	3	4	2	4	4	1	1	1	1	1	4	1	4	1
18	2	1	2	2	1	3	1	1	2	2	1	2	2	3	1	1	1	1	1	1	1	4	5	5	5	5	5	5	2	5	2	5	5	5	2	1	1	1	5	1	5	2
33	2	1	2	3	1	4	2	2	2	2	1	2	2	5	3	2	2	1	1	1	4	4	4	4	4	4	4	4	4	4	1	4	4	1	1	1	4	1	4	1	4	3
32	1	1	1	3	1	4	1	1	2	1	2	2	2	3	1	1	4	1	1	1	1	2	1	2	1	1	1	4	1	4	1	1	1	4	1	1	1	1	1	1	4	1
40	2	1	1	1	2	4	2	1	2	1	1	2	2	3	1	1	2	1	1	1	1	1	3	4	4	4	1	4	4	4	4	4	4	1	1	1	1	1	4	3	4	3
32	2	1	2	1	1	4	2	2	2	1	1	1	1	5	5	4	4	2	1	2	3	3	3	2	1	1	3	3	3	3	3	3	3	3	3	3	3	3	3	3	3	3
22	2	1	2	5	1	4	2	1	2	2	1	2	2	1	1	1	1	1	4	1	1	4	3	5	5	5	1	5	4	3	1	4	4	5	1	1	1	1	5	1	5	1
22	2	2	2	5	1	4	1	1	2	1	1	1	1	1	1	1	2	2	3	2	2	2	2	3	4	3	2	4	2	4	2	3	3	4	3	2	2	2	4	1	4	1
23	2	1	2	1	1	4	2	1	2	1	1	1	1	5	5	1	3	1	1	1	2	2	1	4	4	2	3	2	3	5	3	3	2	3	3	3	3	3	3	3	3	1
22	2	1	2	2	2	2	1	1	2	1	1	2	1	3	3	5	1	1	1	1	1	1	1	1	1	1	1	1	1	1	1	1	1	1	1	1	2	3	1	3	5	2
24	1	1	1	1	1	4	1	1	2	1	1	1	1	3	3	1	3	4	1	2	2	4	1	5	1	2	1	2	5	1	1	4	4	2	4	4	4	4	2	2	2	1
34	2	1	2	1	3	2	2	2	1	1	2	1	1	5	1	4	4	4	4	4	4	2	3	4	4	3	4	4	4	4	3	3	3	3	3	3	3	3	3	3	4	2
29	2	1	2	2	2	4	1	1	2	2	2	2	2	3	1	2	2	1	2	2	1	3	1	1	1	4	1	3	1	4	1	1	3	1	1	1	1	1	4	1	2	2
43	1	1	2	2	3	5	2	2	1	2	2	2	1	1	2	1	4	4	3	4	4	4	2	1	3	2	4	1	4	3	4	2	2	3	4	3	4	4	3	4	4	2
36	2	1	2	2	1	4	2	1	2	1	1	2	3	5	5	2	4	3	4	4	2	4	3	4	3	1	4	4	4	4	2	2	2	1	4	3	4	4	4	4	4	3
35	2	1	1	2	4	4	2	2	1	2	1	2	1	1	3	2	3	1	3	4	3	3	3	5	5	5	1	4	3	3	3	2	3	2	3	4	3	3	4	3	3	2
22	1	1	2	2	1	4	1	1	1	2	2	2	1	5	5	1	1	2	4	4	2	5	5	5	5	4	4	4	3	1	4	4	4	4	2	4	4	4	2	5	4	1
40	2	1	2	2	1	1	2	1	1	1	2	2	1	5	5	1	1	2	2	3	2	1	1	4	4	4	3	4	4	4	4	4	4	4	1	1	4	4	4	4	4	1
32	2	1	2	2	3	5	1	1	2	1	1	2	2	5	5	2	2	2	3	3	3	3	2	4	4	4	2	4	3	3	2	4	4	2	3	3	2	3	3	3	3	1
48	1	1	2	2	4	5	2	2	1	1	2	2	1	1	2	1	2	3	4	4	4	4	3	4	4	4	2	4	4	4	4	4	4	4	4	4	4	4	4	4	4	1
23	1	1	2	1	1	4	1	1	1	1	1	2	2	1	4	1	1	2	2	2	2	2	2	4	4	5	2	4	3	3	3	3	3	4	2	2	3	3	3	2	3	3
27	1	1	1	3	1	4	1	1	2	1	2	2	3	1	1	2	2	1	1	1	1	1	4	4	4	4	1	4	1	3	1	4	1	3	1	1	1	1	4	1	1	1
32	2	1	1	1	1	5	2	2	2	1	2	2	2	5	5	1	1	2	2	2	3	4	1	1	3	4	4	4	4	5	5	5	5	3	5	2	2	2	2	5	5	2
35	2	1	2	1	1	1	2	2	2	1	2	1	1	3	3	4	2	2	2	2	3	1	3	1	1	3	2	1	3	1	2	2	2	1	1	2	1	1	3	3	3	3
18	1	1	2	5	2	1	1	1	1	1	1	1	1	5	5	1	4	4	3	3	3	3	3	3	3	3	3	3	3	3	3	3	3	3	3	3	3	3	3	3	3	1
39	2	1	2	2	2	4	2	2	2	1	1	2	2	1	1	2	2	2	2	2	1	2	2	4	4	4	4	4	2	4	2	2	2	1	2	2	4	4	4	2	4	1
32	2	2	1	3	1	1	2	2	2	1	1	2	1	2	1	1	2	1	1	1	2	1	3	4	1	4	1	4	4	2	4	4	4	4	1	4	2	2	4	4	4	3
39	1	1	2	2	1	4	2	2	2	1	1	2	2	5	1	1	3	1	3	2	1	3	3	2	1	1	3	1	3	1	1	1	1	3	1	3	2	2	3	2	4	2
33	2	1	2	3	1	4	2	2	2	1	1	2	2	5	1	1	1	1	1	1	1	1	1	1	1	1	1	1	1	4	1	1	1	1	1	1	1	1	4	1	4	1
35	2	1	2	2	1	4	2	2	2	1	1	2	2	5	1	1	4	1	2	2	2	2	4	4	4	4	2	4	2	4	2	4	4	2	2	2	1	3	4	2	3	1
31	2	1	1	1	1	4	2	2	2	1	2	2	2	1	1	2	2	2	2	2	2	2	2	4	4	4	2	4	2	4	2	4	4	4	1	1	2	2	4	2	4	1
37	1	1	2	2	3	4	2	2	2	2	2	2	1	1	1	1	4	1	2	2	2	2	4	2	1	2	1	4	1	4	4	4	4	4	4	4	2	4	4	4	4	1
52	2	1	2	2	2	5	2	2	2	2	1	2	2	1	1	1	2	2	2	2	4	4	4	4	4	4	4	4	4	1	4	4	4	4	4	4	4	4	4	4	4	1
24	1	2	2	3	2	4	1	1	1	2	2	2	1	3	3	1	3	1	2	1	1	1	2	3	3	1	1	4	5	4	3	4	4	4	2	2	2	2	2	2	5	2
24	1	1	1	1	1	5	3	1	2	1	1	1	3	3	3	1	4	1	1	1	1	1	4	2	4	4	1	4	1	4	1	2	2	1	1	1	1	1	4	1	4	1
40	2	1	2	2	2	4	2	2	1	1	2	2	3	2	5	1	4	2	3	3	2	3	3	3	4	4	4	4	3	4	3	3	3	3	3	3	2	2	4	3	3	2
33	2	1	2	1	1	4	2	2	2	1	1	2	1	1	1	2	4	2	3	3	2	2	3	4	4	4	2	4	2	4	4	2	2	3	2	2	2	2	4	3	4	1
19	2	1	2	5	1	3	1	1	1	1	1	2	2	5	5	1	3	1	1	4	4	3	3	1	1	1	4	4	4	1	5	2	2	2	2	2	2	2	1	2	1	3
21	1	1	2	1	1	3	1	1	2	2	2	2	1	3	3	5	1	1	4	3	2	3	2	4	4	4	4	4	2	3	3	1	1	4	1	1	4	1	4	1	4	2
35	2	1	2	2	2	5	2	2	1	2	1	2	2	2	1	2	4	2	3	3	3	4	3	2	3	3	3	3	3	3	3	3	3	3	3	3	3	3	3	3	3	1
28	2	1	2	2	2	4	1	1	1	2	2	2	2	5	5	2	3	1	1	1	1	1	1	3	3	3	1	3	1	2	1	3	3	1	1	1	1	1	1	1	1	1
18	1	1	1	5	1	1	1	1	2	1	1	1	1	5	5	4	1	4	3	3	4	4	3	4	3	4	4	3	4	3	4	3	4	3	4	4	3	4	3	4	4	1
39	2	1	2	2	2	5	2	2	1	1	2	2	3	1	1	1	1	2	3	3	2	3	3	4	4	3	3	3	4	4	3	3	3	3	3	3	3	3	3	3	3	3
40	2	1	2	2	1	4	2	2	2	1	1	2	3	3	1	1	4	3	3	3	1	3	2	2	3	2	2	2	3	2	2	3	4	4	3	3	3	3	3	3	3	2
48	1	1	2	2	4	4	2	2	1	1	1	2	1	1	2	1	3	1	1	1	1	1	1	5	5	5	1	1	5	5	5	1	1	3	1	2	2	3	3	2	2	2
31	1	1	2	2	2	4	2	2	1	1	2	2	3	5	4	5	3	1	1	1	1	3	5	5	5	5	1	5	1	5	1	5	5	3	1	1	1	1	5	2	3	1
30	2	1	2	2	2	5	1	1	2	1	2	2	3	1	1	1	4	1	1	1	1	1	4	4	4	4	2	4	1	4	1	4	4	3	1	1	1	1	4	1	4	1
39	2	1	1	2	1	5	1	1	1	1	2	2	3	5	1	2	4	4	4	4	4	4	2	4	4	4	2	4	4	4	4	4	2	2	4	4	4	4	4	4	4	2
40	2	1	2	1	1	4	2	2	2	1	1	2	2	1	1	1	3	2	3	3	3	1	4	4	4	4	3	3	4	4	3	2	2	4	3	3	4	4	3	4	4	2
37	1	1	2	2	2	1	2	2	2	2	2	2	2	5	2	1	4	1	1	1	1	1	1	5	5	5	1	1	5	1	1	5	5	1	1	1	1	1	3	1	5	1
43	2	1	1	1	1	1	2	2	1	2	2	2	3	1	1	2	2	3	3	3	4	4	4	4	4	3	3	3	2	2	3	3	3	3	3	3	3	3	2	4	2	2
20	1	1	2	5	1	3	1	1	2	2	1	2	1	2	1	2	3	4	4	3	1	3	2	3	1	2	3	3	2	4	2	4	4	2	2	3	2	2	2	3	2	1
26	2	1	2	2	1	4	1	1	1	1	1	2	2	5	5	2	4	3	3	3	3	3	3	3	3	3	3	3	4	3	4	3	3	3	3	3	3	3	4	3	4	1
20	2	1	2	5	2	4	1	1	1	2	1	2	1	1	1	1	3	3	3	3	3	3	2	4	4	1	3	3	3	5	3	3	3	3	3	3	3	3	3	3	3	3
50	1	1	2	2	2	1	2	2	2	2	1	2	2	1	2	1	3	2	2	2	2	2	2	1	1	1	2	1	1	1	2	3	3	1	1	1	1	1	4	1	1	1
19	2	1	2	5	2	4	1	1	1	2	1	2	1	3	3	1	1	2	3	2	3	3	1	3	3	3	3	3	3	3	3	3	3	3	3	3	1	2	3	3	3	3
43	2	1	2	2	2	4	2	2	2	1	2	2	2	3	3	1	4	4	4	4	4	4	2	4	2	2	4	2	4	4	4	4	4	2	4	2	4	4	2	4	4	3
18	1	1	1	5	1	3	1	1	1	1	1	2	2	5	5	1	3	2	3	2	2	3	2	2	2	2	2	2	2	2	2	2	2	2	2	2	2	2	2	3	4	1
32	2	1	2	1	1	4	2	2	2	2	2	2	2	5	1	2	1	2	3	3	2	3	2	3	3	4	2	4	3	3	2	4	4	3	2	3	3	3	3	2	4	1
23	1	1	2	5	1	3	1	1	2	2	1	2	1	1	4	2	2	1	1	1	1	2	3	4	4	1	1	4	1	2	1	4	3	2	1	1	1	1	3	3	2	3
18	1	1	2	5	1	1	1	1	1	1	2	1	2	1	1	1	3	3	3	2	2	4	4	5	4	1	3	3	4	2	2	2	2	2	4	2	4	4	3	4	2	1
37	2	1	2	1	1	1	2	2	1	2	2	2	1	1	1	1	2	1	1	1	1	1	2	3	3	3	3	3	3	3	3	3	3	3	1	1	1	1	3	1	1	1
39	2	1	2	2	2	4	2	2	2	1	2	2	3	5	5	2	3	1	1	4	1	1	1	1	1	4	1	3	2	2	3	2	2	1	2	2	1	3	1	4	1	1
31	2	1	2	3	1	4	2	2	2	1	2	1	1	1	2	1	4	1	5	1	5	5	5	5	5	5	1	5	5	1	1	1	1	1	1	1	1	1	5	1	5	3
40	1	1	1	3	3	1	2	2	1	2	2	2	2	2	2	5	4	1	2	3	4	4	3	4	4	1	1	4	2	1	4	3	3	2	1	1	1	1	4	4	4	2
21	1	1	2	2	1	1	1	1	1	1	1	2	2	5	5	1	1	2	2	3	2	3	2	3	3	1	3	3	3	1	2	3	2	2	2	2	2	2	2	2	2	3
30	2	1	2	1	1	4	2	1	2	1	2	2	3	1	1	1	2	3	3	3	3	3	3	3	3	3	3	3	2	1	3	3	3	3	3	3	3	3	3	3	3	1
36	1	1	2	2	2	2	2	2	2	2	2	2	2	5	2	1	2	3	3	3	3	2	4	1	1	3	3	3	3	2	3	3	3	3	3	3	3	4	3	3	3	2
27	2	1	2	1	1	4	1	1	2	1	1	2	1	2	1	2	1	2	2	3	4	3	3	4	4	4	2	4	3	4	2	3	3	4	2	2	4	3	3	2	4	3
38	2	1	2	2	2	4	2	2	1	1	2	2	2	1	1	1	2	1	1	1	1	1	1	5	5	5	1	5	1	5	1	5	5	5	1	1	1	1	5	1	5	1
22	1	1	2	5	3	4	1	1	1	2	1	2	2	3	3	1	1	3	3	3	3	3	3	2	2	3	2	3	2	2	2	2	3	3	2	2	2	2	2	2	2	2
18	1	1	1	5	2	3	1	1	1	2	1	2	2	1	1	2	3	1	2	2	2	4	3	3	3	3	4	4	2	4	1	4	4	4	3	3	4	4	4	2	2	1
27	2	1	2	1	1	4	2	2	2	1	1	1	1	5	3	1	3	1	3	2	2	2	3	4	4	2	2	4	2	4	2	2	3	2	2	2	2	2	4	2	4	1
35	1	1	2	2	1	4	2	2	2	1	2	2	1	2	3	2	4	2	1	2	2	2	3	1	1	2	4	1	3	1	1	3	1	1	3	3	3	1	1	2	2	3
32	2	1	2	3	1	4	2	1	2	1	2	2	2	1	1	1	1	2	4	3	3	2	2	1	1	3	2	1	2	2	2	1	1	3	2	2	2	2	3	3	1	1
33	2	1	2	2	1	4	2	2	2	1	2	2	2	1	1	1	4	1	2	2	1	2	2	2	5	5	1	5	2	5	1	5	5	1	1	2	1	1	5	1	1	1
30	2	1	2	2	1	4	2	2	2	1	2	2	2	5	1	2	4	2	3	3	3	5	3	2	5	3	3	5	3	5	2	3	3	4	2	2	2	3	3	3	3	1
23	1	1	1	1	2	1	2	2	1	2	1	1	2	1	5	5	2	2	3	1	2	2	4	4	4	4	2	4	2	2	2	4	4	4	2	2	2	4	3	2	4	1
36	2	1	2	3	1	4	1	1	2	1	2	2	2	5	5	2	4	1	1	1	1	1	5	1	5	5	1	5	3	5	1	5	5	1	1	3	1	1	5	1	5	3
26	2	1	2	1	1	1	2	1	1	1	1	1	3	2	4	1	4	1	4	1	2	2	4	4	4	4	1	4	2	4	2	1	4	3	2	2	3	2	4	2	4	1
28	1	2	1	5	1	5	1	1	2	2	2	2	3	2	4	1	2	2	2	2	2	2	2	4	4	2	1	4	2	4	2	4	4	4	2	2	2	2	2	2	2	3
39	1	1	2	5	1	2	2	1	1	1	1	1	3	1	1	1	4	2	2	2	2	3	2	4	4	3	2	4	3	2	3	2	2	3	2	2	2	2	4	2	3	3
45	2	1	2	1	2	2	2	2	2	2	1	2	1	2	2	1	1	1	1	1	1	2	4	4	4	4	1	4	1	3	1	4	4	3	1	3	1	1	4	2	4	3
39	2	1	2	1	1	1	2	2	2	2	2	2	3	5	1	1	3	3	1	1	3	2	2	2	2	3	2	3	2	2	1	2	2	2	2	2	2	2	2	2	2	1
25	2	1	1	1	1	3	1	1	1	1	1	2	3	1	2	3	2	1	2	3	2	2	2	2	2	2	3	3	3	3	2	3	3	3	1	1	1	2	2	2	3	2
25	2	1	1	1	1	1	1	1	2	2	2	1	1	1	2	1	2	1	4	1	1	4	4	4	4	4	1	4	1	4	1	4	4	1	1	1	1	1	4	1	1	1
26	2	2	1	3	1	1	1	1	1	1	2	2	2	5	5	2	4	1	4	2	1	2	1	4	4	4	1	4	1	1	1	1	1	1	1	1	1	1	4	3	1	2
41	1	1	2	5	1	1	2	2	1	1	2	2	2	1	3	3	3	1	1	1	1	1	1	1	1	1	1	1	1	1	1	1	1	1	1	1	1	1	1	1	2	1
22	2	1	2	1	1	2	1	1	2	1	2	2	2	5	5	1	1	4	4	4	4	4	2	4	4	4	4	4	4	4	4	4	4	4	4	4	4	4	4	4	4	3
20	2	1	2	5	1	3	1	1	1	2	1	2	2	1	1	1	2	2	4	3	4	2	3	4	2	4	3	3	4	4	4	2	2	2	3	3	4	4	4	4	4	3
25	2	1	2	3	1	1	3	1	1	1	1	2	1	1	3	1	4	1	2	2	3	2	3	4	2	4	1	1	2	3	1	2	2	3	2	2	2	2	3	2	2	2
50	1	1	2	5	1	1	2	2	1	1	2	1	1	1	4	2	4	1	3	2	1	1	1	1	1	1	1	1	1	1	1	1	1	1	1	1	1	1	1	1	1	3
25	1	1	2	2	2	4	2	2	1	2	1	2	3	2	2	1	1	1	3	1	1	1	1	5	5	5	1	5	5	5	3	5	5	5	1	1	1	1	3	1	5	3
25	1	1	1	1	1	2	1	1	1	1	1	2	1	1	4	1	1	2	4	3	2	2	2	4	4	4	3	4	2	4	1	3	3	2	2	2	2	3	4	2	4	3
53	2	1	2	2	3	5	2	2	2	1	1	2	2	5	5	1	3	3	4	3	3	4	1	1	4	2	2	3	4	1	4	4	4	1	4	4	4	4	2	3	2	3
21	2	1	2	5	1	3	1	1	1	2	2	2	2	1	1	3	3	2	2	2	3	1	2	1	1	2	1	1	1	1	1	1	1	1	2	2	1	2	2	2	2	1
30	2	1	2	2	2	4	2	2	2	2	2	2	2	5	2	1	1	4	4	4	4	4	2	4	4	2	4	2	4	4	4	4	4	2	4	4	4	4	2	4	2	3
37	1	1	1	3	1	5	3	2	2	2	2	2	3	2	2	2	2	3	3	3	2	3	3	5	5	3	3	3	3	3	3	3	3	3	3	3	3	3	3	3	3	1
50	2	1	2	1	1	1	2	2	2	1	1	2	1	2	5	1	4	3	3	3	3	3	2	3	3	3	2	3	3	3	2	3	3	3	3	3	3	3	3	3	3	3
24	1	1	2	1	1	4	1	1	2	1	1	2	2	1	1	2	3	1	2	1	1	4	1	4	4	4	1	1	1	4	1	1	1	1	1	1	4	4	4	1	4	3
43	2	1	2	1	1	4	2	2	2	1	1	2	3	1	1	1	3	2	2	2	2	2	1	2	1	1	2	2	2	2	2	2	2	2	2	2	2	2	2	2	2	1
50	1	1	2	5	2	5	2	2	1	2	2	2	2	3	3	1	2	1	3	2	2	2	4	4	4	4	2	4	1	3	2	4	4	2	1	1	1	1	4	2	2	1
29	2	1	2	1	1	4	2	2	1	1	2	2	2	5	5	5	4	1	1	1	1	1	1	1	1	1	1	1	1	1	1	1	1	1	1	1	1	1	1	1	1	1
36	2	1	2	1	1	4	2	2	2	1	2	1	1	1	3	4	2	1	1	1	1	1	1	1	1	1	1	1	1	1	1	1	1	1	1	1	1	1	1	1	1	3
28	2	1	2	1	1	2	2	2	2	2	2	1	1	1	1	4	2	4	4	4	4	4	4	5	4	5	2	4	5	5	2	4	2	2	2	2	4	4	3	5	4	1
22	2	1	2	1	1	2	2	2	2	1	2	2	2	1	1	1	2	3	4	3	4	4	3	4	4	3	4	3	4	4	4	3	3	4	4	4	4	4	3	4	4	1
26	2	1	2	1	1	2	2	2	1	1	2	2	2	1	1	1	2	1	2	2	3	2	4	5	5	4	4	4	3	5	3	2	2	2	2	2	2	1	4	3	4	3
39	1	1	2	2	3	4	2	2	1	2	2	2	2	2	5	2	2	2	4	2	2	2	3	4	4	4	3	4	3	4	2	2	2	3	2	3	2	2	3	2	3	3
20	2	1	2	5	1	3	1	1	2	1	1	2	1	5	5	3	3	3	3	3	3	1	3	5	5	5	1	5	4	5	3	3	2	4	2	1	4	5	3	3	3	3
27	2	1	2	1	1	4	2	1	1	1	1	2	3	5	5	1	1	2	3	3	2	3	3	3	4	3	4	3	4	3	4	4	4	2	2	3	2	3	3	3	3	1
21	1	1	1	5	2	4	1	1	1	2	1	2	1	5	5	2	3	1	3	3	2	3	3	3	3	4	3	4	2	4	2	3	4	2	2	2	2	2	4	3	4	2
27	1	1	2	3	2	4	1	1	1	2	1	2	1	1	1	3	2	2	2	1	1	2	1	3	4	1	1	4	1	1	1	1	5	1	2	1	1	2	5	1	4	2
40	2	1	1	1	1	4	2	2	2	1	2	1	1	1	1	4	3	2	2	3	2	3	3	3	3	3	3	3	3	3	3	3	3	3	3	3	3	3	3	3	3	1
18	2	1	2	5	1	3	1	1	2	2	1	2	1	5	5	1	1	1	2	5	1	1	5	1	4	2	5	3	2	1	3	3	3	2	1	2	1	1	1	2	1	3
28	2	1	1	1	1	4	2	2	1	1	1	1	1	5	5	1	4	3	3	3	3	5	3	3	1	1	3	1	4	1	1	3	1	1	5	5	5	5	1	5	5	1
31	2	1	2	1	1	2	2	2	1	1	2	2	2	5	1	1	3	3	3	3	3	3	3	5	5	3	3	3	3	3	3	3	3	3	3	3	3	5	3	3	3	3
41	2	1	2	1	1	1	2	2	2	2	1	2	3	3	1	2	1	2	1	2	2	2	2	4	4	3	3	2	4	4	2	4	4	3	3	3	3	3	3	3	4	1
23	2	1	2	1	1	5	2	1	1	2	2	2	1	2	3	4	3	3	3	3	3	3	3	4	3	3	3	3	1	1	4	3	4	4	3	3	3	3	3	1	3	2
23	1	1	1	1	1	1	1	1	2	2	1	2	1	5	5	1	2	4	2	4	4	4	2	4	2	3	3	2	3	3	3	2	2	3	3	4	2	2	2	2	2	2
25	1	2	1	3	1	3	1	1	1	2	2	2	2	3	3	4	2	4	4	4	4	4	2	4	4	4	4	4	4	4	4	3	3	2	2	2	4	4	1	4	1	2
35	2	1	2	1	1	4	2	2	1	1	1	2	2	3	3	1	4	1	2	2	2	3	2	4	4	2	3	2	2	4	2	3	3	3	2	2	3	3	4	2	4	2
18	2	1	2	5	1	3	1	1	2	2	1	2	3	3	5	4	2	1	2	2	2	2	4	4	4	4	1	4	3	4	2	2	4	3	1	2	1	1	3	2	4	1
36	2	1	2	2	2	3	2	2	2	1	2	2	3	5	2	2	2	2	2	3	2	4	4	5	3	4	3	2	3	3	3	2	2	4	3	2	3	3	4	2	3	3
20	2	1	2	5	1	4	1	1	1	2	1	2	2	5	5	5	3	2	3	3	3	2	3	4	4	4	1	4	3	4	3	4	4	4	1	1	1	3	3	2	4	2
36	2	1	2	1	1	2	2	2	2	2	2	2	2	2	3	3	4	2	3	4	4	4	4	4	4	3	1	4	4	4	4	1	4	3	4	3	4	4	4	4	4	2
24	1	1	2	3	1	1	1	1	2	2	2	2	1	5	5	1	2	1	2	3	2	3	2	4	4	4	1	4	4	4	3	3	4	2	2	2	2	3	5	3	5	2
22	2	1	2	5	1	4	1	1	1	2	1	2	1	5	5	1	2	3	3	3	3	3	3	3	3	3	3	3	3	3	3	3	3	3	3	3	3	3	3	3	3	3
50	2	1	2	1	1	1	3	2	1	1	2	2	2	1	5	4	1	4	2	3	4	4	3	2	2	2	4	4	4	2	2	1	1	1	4	3	4	4	1	4	2	1
26	1	1	1	1	1	4	1	1	2	2	2	1	1	5	5	1	1	5	5	5	5	5	4	3	2	4	3	2	5	5	2	4	4	2	5	3	5	5	2	4	4	1
26	1	1	2	2	2	1	1	1	2	2	2	1	1	1	1	4	1	1	1	1	1	1	1	1	1	1	1	1	1	1	1	1	1	1	1	1	1	1	1	1	1	1
42	1	2	1	1	1	2	3	2	2	2	1	1	2	1	2	2	4	1	1	1	1	4	4	4	4	1	1	1	1	4	1	1	1	4	1	1	1	1	1	1	1	1
54	2	2	1	1	1	1	3	1	2	1	1	2	3	5	5	1	4	2	1	3	3	3	4	3	4	4	3	3	4	4	4	3	3	4	4	4	4	4	4	4	4	1
18	1	1	2	5	1	1	1	1	1	1	1	2	2	3	3	4	4	2	4	4	4	4	1	4	4	4	3	3	3	5	4	3	3	1	4	3	4	4	5	3	2	3
34	2	1	1	1	1	4	2	2	1	1	1	2	2	1	1	1	3	1	1	1	1	2	4	5	5	5	1	5	4	5	1	4	4	1	1	1	1	1	4	4	5	1
50	2	1	2	2	3	5	2	2	2	1	2	2	1	1	1	1	2	2	4	3	3	2	4	2	1	1	2	1	3	2	2	1	1	1	3	2	3	3	3	3	3	1
37	2	1	2	2	2	4	2	2	1	1	1	2	2	1	1	2	3	1	2	1	2	2	2	5	4	4	3	5	3	3	2	4	4	4	1	1	1	1	3	2	3	1
27	2	1	1	1	2	4	2	1	1	1	2	2	2	5	5	4	3	3	3	3	3	3	3	3	2	2	3	3	4	2	3	2	4	3	2	3	2	3	3	3	4	3
38	2	1	2	1	1	1	2	2	2	1	1	2	1	2	1	1	1	2	4	4	2	3	2	4	4	3	3	3	4	4	3	4	4	4	2	2	3	3	3	2	3	3
36	2	1	2	2	1	5	2	2	2	1	1	2	2	1	1	1	1	1	2	2	1	2	3	4	2	4	3	3	2	4	2	3	3	3	3	3	3	3	3	3	3	1
40	2	1	1	3	1	5	2	2	2	1	2	2	1	1	1	1	1	1	3	3	1	3	4	2	4	4	2	3	3	2	4	4	2	3	3	2	1	1	2	4	2	3
44	2	1	2	2	2	2	2	2	1	2	2	2	2	2	2	2	4	3	4	4	4	3	4	3	3	3	3	3	3	3	3	3	4	4	4	4	3	3	3	4	4	2
34	2	1	2	1	2	4	2	2	2	1	2	2	2	5	1	2	1	1	1	2	2	2	3	2	1	2	2	4	3	4	4	3	4	4	4	4	4	4	3	3	3	3
41	2	1	2	2	1	1	2	2	2	1	1	2	1	1	1	1	1	1	2	1	1	1	1	4	4	4	1	4	1	4	1	3	2	1	1	1	1	1	1	1	2	1
30	2	1	2	1	1	4	2	2	2	1	1	1	1	3	3	1	4	1	1	1	1	1	1	4	4	1	1	4	1	4	1	1	1	1	1	1	1	1	4	1	4	3
46	1	2	1	2	2	4	2	2	1	1	2	2	3	1	1	1	2	2	2	2	2	2	4	4	4	4	2	4	3	4	2	2	2	2	2	2	2	2	2	2	4	1
44	2	1	2	1	1	4	2	2	2	1	1	2	2	1	1	1	4	2	4	2	2	2	3	1	1	1	2	1	4	3	1	1	1	4	1	3	1	4	1	1	1	1
24	2	1	2	3	1	4	1	1	2	1	2	2	1	5	5	1	3	1	1	1	2	1	3	4	4	4	1	4	2	4	4	4	4	2	2	2	1	2	4	2	4	2
33	2	1	2	1	2	2	2	2	1	1	1	2	2	5	5	2	1	4	3	4	3	3	4	2	3	4	3	3	2	3	4	4	3	3	4	3	3	2	3	3	3	3
24	2	1	2	5	3	5	1	1	2	2	1	2	1	5	5	2	3	1	1	1	1	1	1	4	4	5	2	5	2	4	2	4	4	2	3	3	2	2	3	2	2	3
27	2	1	1	1	1	1	2	2	1	1	1	2	2	5	1	2	3	2	2	2	2	2	2	2	1	2	2	1	3	1	2	3	3	2	2	3	1	2	1	2	2	1
19	2	1	2	1	1	1	1	1	1	2	1	2	3	5	5	1	3	2	3	3	3	3	3	4	4	4	3	4	3	4	3	3	3	3	3	3	4	3	3	3	3	2
31	2	1	2	2	2	4	2	2	1	1	2	1	1	5	5	1	3	3	4	3	2	3	3	4	2	4	3	3	3	3	3	2	3	2	2	3	3	3	3	3	3	1
31	2	1	2	2	2	4	2	2	1	1	1	2	1	5	5	2	4	2	3	3	2	1	2	2	2	2	2	1	3	2	2	2	2	2	2	1	2	2	2	2	2	1
43	2	1	2	1	1	1	2	2	1	2	1	2	2	3	1	1	1	4	4	4	4	4	4	4	4	4	4	4	4	4	4	4	4	4	4	4	4	4	4	4	4	1
22	2	1	2	5	1	3	2	2	2	1	2	1	2	3	1	1	2	1	1	1	1	1	3	5	5	5	1	5	1	5	3	4	4	1	1	3	1	1	5	1	4	3
29	2	1	2	2	2	2	2	2	1	2	1	2	1	5	1	1	3	4	4	4	4	4	4	4	1	1	2	1	4	4	4	4	4	4	4	4	4	4	1	4	4	1
24	2	1	2	1	1	4	1	1	1	1	2	2	1	1	1	1	1	4	4	4	3	4	3	3	3	3	3	3	3	3	3	3	4	3	3	3	3	3	4	3	3	1
52	2	1	2	5	2	2	2	2	1	1	2	2	3	5	5	2	1	3	3	3	3	4	4	4	4	4	1	2	4	4	4	1	4	2	2	2	5	5	5	5	4	1
34	1	1	2	2	1	1	2	1	2	2	2	2	2	5	5	2	2	1	4	3	2	4	3	4	4	1	2	4	1	4	2	4	3	1	2	3	2	2	4	2	4	1
20	1	1	2	5	1	3	1	1	1	1	1	2	2	1	1	1	1	1	2	2	1	3	3	4	4	4	1	4	4	3	1	3	3	4	1	1	1	1	1	1	2	1
21	1	1	2	5	1	3	1	1	1	2	1	2	1	1	1	1	3	3	3	3	3	1	3	4	4	4	3	3	3	3	3	3	3	3	3	3	3	3	3	3	3	1
21	1	1	2	5	1	3	1	1	1	1	1	1	1	1	1	1	3	2	3	2	2	3	3	3	3	3	3	3	3	3	3	3	3	3	3	3	3	3	3	3	3	2
21	1	1	2	5	1	3	1	1	2	1	1	1	1	1	1	1	3	2	1	1	1	1	1	1	1	1	1	1	1	1	1	1	1	1	1	1	1	1	1	1	1	1
18	1	1	2	5	1	3	1	1	2	2	1	2	2	5	5	4	4	3	3	3	3	3	3	3	2	1	1	3	2	3	3	2	2	2	2	4	4	2	2	2	2	1
18	2	2	1	1	1	1	1	1	1	2	1	2	1	5	5	2	2	2	2	3	3	2	1	3	2	3	2	3	3	3	3	3	3	2	3	3	3	4	4	3	3	1
28	2	1	1	1	1	1	2	2	1	2	2	2	2	3	3	1	1	2	3	2	2	1	2	4	4	4	3	4	3	4	2	3	3	2	2	3	5	3	3	3	4	1
25	2	1	2	1	1	4	1	1	1	1	2	2	2	1	1	2	3	2	4	2	2	2	2	2	3	5	3	5	4	5	5	5	5	3	3	3	3	3	3	3	5	3
26	2	1	2	3	2	4	1	1	1	1	2	2	2	1	1	1	1	2	2	2	4	1	4	4	4	4	1	4	4	4	1	3	3	4	1	1	4	2	1	3	4	1
21	1	1	2	5	2	4	1	1	1	1	2	2	2	3	3	5	2	1	1	2	2	2	2	5	5	5	5	5	2	5	3	4	4	4	3	3	3	3	3	3	3	3
42	2	1	1	2	1	1	3	1	1	1	1	2	2	5	5	1	4	2	2	2	2	2	2	1	1	1	2	1	2	4	4	1	1	2	2	2	2	2	4	2	4	3
39	1	1	2	2	2	4	2	2	1	2	2	2	2	2	4	1	2	4	4	4	3	3	2	4	3	3	4	3	4	4	4	4	4	3	4	3	4	4	3	4	4	1
29	2	1	2	3	2	2	2	1	2	1	1	2	1	1	1	1	2	3	3	1	2	2	4	1	3	2	3	2	3	2	3	3	2	4	2	1	4	3	2	3	2	1
20	1	1	2	1	1	3	1	1	2	1	1	2	2	1	1	2	3	2	2	2	2	2	2	2	2	2	2	2	2	2	2	2	2	2	2	2	2	2	2	2	2	1
20	2	1	2	5	1	4	1	1	2	2	1	2	1	3	3	1	1	1	3	1	1	1	3	5	5	5	1	1	5	4	2	2	2	3	1	1	1	1	5	1	3	1
22	2	2	2	1	1	1	1	1	2	1	1	1	1	2	3	5	4	2	4	4	5	4	1	4	3	3	4	4	4	4	3	4	2	1	4	4	4	4	3	4	4	2
26	1	1	1	3	2	2	1	1	2	2	2	2	1	1	1	1	2	4	4	3	4	3	1	4	4	4	2	4	4	4	4	4	4	2	3	3	4	4	2	4	4	1
53	1	1	1	1	1	4	2	2	2	2	1	1	1	1	1	1	1	4	3	3	4	4	3	4	2	3	4	5	2	1	4	2	1	4	4	4	3	3	2	2	2	1
23	2	1	2	1	1	3	1	1	2	1	1	1	1	1	1	5	1	1	2	1	4	3	4	4	4	4	1	4	1	4	3	4	4	1	1	1	1	1	2	2	4	1
22	2	1	2	1	1	4	1	1	2	2	1	1	3	5	5	4	1	3	3	2	3	3	1	4	4	4	2	3	4	4	2	3	2	3	3	3	3	4	2	4	4	1
26	1	2	2	2	1	2	1	1	1	2	1	2	1	1	1	2	2	1	1	2	2	1	2	1	2	2	2	4	4	4	2	3	3	2	2	2	4	4	2	2	2	1
27	1	1	1	1	1	4	1	1	2	2	2	2	3	5	5	5	3	1	1	1	1	1	2	1	1	1	1	4	4	4	1	2	2	1	1	1	1	1	3	1	4	3
26	2	1	2	1	1	1	2	2	2	1	1	2	2	5	2	1	2	1	3	3	3	5	3	5	5	5	3	5	4	5	3	3	3	1	1	1	5	5	5	3	5	3
22	2	1	2	5	1	4	1	1	2	1	2	2	2	3	1	2	1	2	3	3	2	2	2	4	4	4	3	4	3	4	2	3	3	4	2	2	3	2	4	2	4	2
19	1	1	2	3	1	1	1	1	2	2	1	2	1	3	3	1	1	2	4	2	1	4	3	1	5	5	3	4	4	2	1	5	5	1	1	3	1	3	2	1	3	1
37	2	1	2	2	2	4	2	2	1	1	1	2	3	1	1	1	2	2	2	3	2	4	3	4	3	3	4	3	4	4	2	4	4	2	4	3	4	4	2	4	4	1
25	2	1	2	1	2	4	2	1	2	2	1	2	2	5	5	2	1	3	3	3	3	3	3	3	3	3	3	3	3	3	3	3	3	3	3	3	3	3	3	3	3	2
29	2	1	2	1	1	2	2	1	2	2	1	2	2	3	1	1	2	2	2	2	2	2	2	5	5	2	1	5	4	1	2	5	5	3	2	2	3	2	5	2	3	3
31	1	1	2	3	2	4	2	2	1	2	1	1	1	3	1	1	4	2	2	2	2	2	2	1	1	1	2	1	1	1	3	3	3	3	3	3	3	3	3	3	3	3
20	2	1	1	1	1	3	1	1	2	1	1	1	1	1	1	1	2	4	3	5	2	1	3	5	1	2	5	4	1	5	1	5	2	1	5	5	2	5	4	2	2	1
25	1	1	1	1	1	2	1	1	2	2	2	2	1	3	3	2	3	5	5	5	5	5	2	4	3	3	4	3	4	3	3	3	3	4	3	3	4	3	3	4	3	1
24	2	1	2	3	1	3	1	1	2	1	2	2	2	3	1	5	2	1	1	1	1	3	3	4	2	4	3	4	1	3	3	3	1	1	2	2	2	2	2	2	2	1
20	2	1	1	5	1	4	1	1	2	2	2	2	2	3	3	2	2	1	1	2	2	2	2	5	5	5	1	1	3	5	5	5	5	5	1	2	5	5	5	2	4	3
47	2	2	2	3	2	4	2	2	1	1	1	2	2	2	2	5	3	1	1	1	1	1	1	4	1	4	1	4	2	4	1	4	4	4	1	1	2	1	4	1	4	1
22	2	1	1	1	1	3	1	1	1	1	2	2	3	3	3	3	1	1	2	3	2	2	3	3	3	3	2	3	2	3	3	3	3	3	3	3	3	2	3	3	3	3
29	2	1	1	2	3	5	2	1	1	2	2	2	2	5	5	1	3	4	4	4	4	3	2	4	3	2	4	2	4	4	2	4	3	4	4	2	4	4	2	2	2	1
25	2	1	1	3	1	2	1	1	2	2	2	1	2	1	1	3	1	2	3	2	3	3	3	3	3	3	3	3	3	4	3	3	3	3	2	2	2	3	3	3	4	1
25	2	1	2	1	1	3	1	2	1	1	2	2	1	1	2	5	2	1	2	1	2	3	2	3	4	2	1	4	2	4	3	3	3	4	2	2	1	1	4	2	3	1
29	2	1	2	3	1	4	2	2	2	2	1	2	2	1	4	2	2	1	1	1	1	1	1	1	1	1	1	1	1	5	1	1	5	1	1	1	1	1	1	1	3	1
33	2	1	2	5	1	4	2	2	1	2	1	2	3	2	2	2	2	2	2	2	2	2	2	3	3	2	2	3	2	3	2	3	2	2	2	2	2	2	3	2	2	1
21	2	1	2	1	1	4	1	1	2	1	1	2	3	5	5	1	3	1	2	3	2	1	4	1	1	1	4	4	3	1	1	4	4	1	4	4	4	4	3	4	4	3
25	2	1	1	5	1	3	1	1	1	2	2	2	3	1	1	2	2	4	4	4	4	4	4	4	4	5	5	5	5	1	5	5	5	4	4	4	4	4	4	4	4	1
23	2	1	1	5	1	2	1	1	2	1	2	2	1	1	1	2	3	3	2	2	4	4	4	4	4	4	4	4	4	4	4	4	4	4	2	2	4	4	4	4	2	1
18	2	1	1	1	1	1	1	1	1	1	1	2	2	5	5	1	2	2	3	2	4	4	3	3	2	3	3	3	5	5	3	5	5	3	2	3	5	4	4	2	5	3
24	1	1	1	1	1	2	1	1	2	1	2	1	1	1	1	4	1	3	3	2	3	2	3	3	5	4	4	4	4	4	1	4	4	1	5	3	4	4	4	4	3	1
22	2	1	1	1	1	3	1	1	2	1	1	2	2	1	1	2	2	4	4	4	2	4	4	4	4	4	4	4	4	4	4	4	2	4	4	4	4	4	4	4	2	3
20	1	1	2	3	1	4	1	1	2	1	2	2	3	5	5	1	4	2	1	3	1	5	5	5	5	5	3	5	2	5	1	5	5	5	1	3	4	4	5	1	1	3
19	1	1	1	5	1	3	1	1	2	2	1	2	1	5	5	1	1	3	3	3	3	4	4	3	3	3	2	2	3	3	3	3	3	3	3	3	3	3	3	3	3	1
24	2	1	1	5	1	3	1	1	1	1	1	2	2	1	1	2	1	2	2	2	2	3	4	4	2	4	4	2	4	4	2	4	4	2	2	2	2	2	4	4	4	3
26	1	1	1	1	1	2	1	1	2	2	1	2	2	3	3	2	2	4	4	4	4	4	1	4	4	4	2	2	4	4	4	4	4	4	3	3	4	4	3	4	3	3
32	1	1	2	3	2	4	2	2	2	2	2	2	3	2	3	3	4	2	2	3	2	2	2	4	2	2	3	2	2	1	3	2	2	4	2	2	3	2	2	2	3	3
25	2	2	1	2	1	5	3	2	1	2	1	2	3	3	3	1	2	4	4	4	4	4	2	3	4	4	2	1	4	4	3	4	3	2	4	3	4	4	2	4	4	2
22	1	1	1	1	2	4	1	1	2	1	1	2	2	5	5	1	3	1	2	3	3	3	2	1	4	3	2	3	1	1	3	3	4	4	3	1	1	1	1	1	2	3
22	2	1	1	1	1	3	1	1	2	1	1	2	1	5	5	1	1	3	2	3	2	3	2	4	4	4	3	3	2	3	2	2	2	2	3	3	3	2	2	2	2	2
27	1	1	1	3	1	5	1	1	2	2	1	2	2	1	1	1	3	2	3	2	2	4	3	3	1	4	3	2	3	2	3	2	2	2	3	2	4	3	4	3	4	1
20	1	1	2	5	2	4	1	1	2	2	2	2	1	3	1	1	3	1	2	1	2	1	3	4	4	4	2	4	3	2	3	2	2	3	1	1	1	1	3	2	4	3
28	2	1	2	3	1	4	2	2	1	1	2	2	2	5	1	1	2	1	1	1	1	3	4	4	4	4	2	2	1	4	1	4	4	1	1	1	1	1	4	1	4	2
19	2	1	2	5	2	4	1	1	2	2	1	2	1	3	3	1	2	1	2	2	3	4	4	1	1	1	3	1	3	3	4	4	3	3	1	1	1	4	1	1	1	1
21	2	1	2	5	1	4	1	1	1	1	1	2	1	1	1	2	1	1	1	1	1	2	2	4	1	1	1	2	1	4	2	4	1	2	1	2	1	1	4	1	4	1
20	2	1	2	5	1	3	1	1	2	1	2	2	2	5	5	2	2	3	4	3	3	4	3	4	3	3	3	3	4	3	3	3	3	2	3	3	3	3	3	3	3	1
68	1	1	2	5	2	1	2	1	2	1	2	2	1	5	5	5	1	1	1	2	2	2	3	5	5	5	1	5	5	5	3	5	1	3	1	1	1	1	5	1	5	3
18	1	1	2	5	2	1	1	1	1	1	1	1	1	5	5	1	4	2	2	3	2	4	2	4	4	4	4	3	2	4	1	2	3	2	2	2	3	2	2	3	2	3
34	1	2	2	3	2	4	2	2	1	2	1	2	1	2	2	3	3	4	4	4	4	4	3	4	3	4	4	3	4	4	2	4	2	2	4	4	4	4	2	4	2	1
21	2	1	2	5	1	3	1	1	1	2	2	2	2	5	5	3	2	2	4	4	4	4	2	4	4	4	3	2	4	4	4	4	4	4	4	3	4	4	3	4	4	1
32	2	1	2	2	2	4	3	2	1	1	1	2	2	1	1	1	1	1	2	1	1	2	3	4	4	4	2	1	1	4	1	3	1	2	1	1	1	1	3	2	2	1
33	1	1	2	2	2	4	2	2	1	2	1	2	2	5	5	2	1	1	1	1	1	4	3	4	4	4	1	1	1	4	1	3	3	4	1	1	1	1	4	1	4	1
37	2	1	2	3	2	4	2	2	2	1	2	2	3	1	1	2	1	1	3	2	2	2	3	5	5	4	2	4	3	3	3	4	4	2	1	2	1	1	5	1	4	1
24	2	1	1	3	1	5	2	1	1	1	2	2	2	5	5	2	2	1	1	1	1	1	1	1	1	1	1	1	1	4	1	1	1	1	1	1	1	1	1	1	1	1
43	2	2	2	2	3	5	2	2	1	2	1	2	3	1	2	2	3	3	3	3	2	2	3	4	4	4	2	4	3	4	3	4	4	4	2	2	4	4	4	4	4	2
33	2	1	2	1	1	4	2	2	1	1	2	2	3	5	1	1	2	1	1	1	1	1	1	1	1	1	1	1	1	1	1	1	1	1	1	1	1	1	1	1	1	2
38	2	1	1	1	1	4	2	2	1	1	2	2	2	5	1	1	3	4	2	4	4	4	2	4	4	4	2	4	4	4	2	2	2	4	2	2	2	3	3	2	3	1
31	2	1	1	2	4	4	2	2	1	1	2	2	1	1	4	2	1	2	2	2	2	4	3	1	1	3	2	5	3	2	3	2	2	4	1	2	4	2	2	4	5	3
25	1	1	2	2	1	1	2	1	1	2	1	2	3	1	1	1	4	2	1	3	1	2	2	3	3	4	2	4	4	1	1	3	3	4	2	1	2	3	4	1	2	3
34	2	1	1	1	1	4	2	2	2	1	1	2	3	1	1	2	3	3	4	3	1	4	4	2	2	2	4	4	5	4	4	4	4	2	4	4	5	5	5	4	4	1
43	2	1	2	2	1	2	2	2	2	1	1	2	2	1	1	1	3	2	3	3	3	4	3	2	2	2	2	2	2	3	2	3	3	2	3	3	2	3	2	4	4	1
36	2	1	1	1	1	4	1	1	1	1	2	2	2	1	5	2	2	2	1	1	2	3	3	5	5	5	2	3	2	3	3	3	3	3	2	2	3	2	5	2	2	1
35	2	1	2	2	1	2	2	2	1	1	2	2	2	3	1	1	2	2	2	2	2	3	2	3	3	2	3	3	2	3	3	3	2	3	2	2	2	2	2	3	3	3
43	2	1	2	2	3	5	2	2	1	1	1	2	1	3	3	1	3	4	4	2	4	4	2	2	2	2	4	2	4	4	4	4	4	2	4	3	4	4	2	4	4	3
36	1	1	2	2	2	4	2	2	2	2	1	2	2	5	2	1	3	1	3	2	2	3	2	4	4	5	1	4	4	4	2	4	4	2	2	2	2	1	4	3	3	2
43	2	1	2	2	2	4	2	2	1	1	1	2	2	3	3	2	3	1	3	2	2	3	2	4	4	5	1	4	4	4	2	4	4	2	2	2	2	1	4	3	3	3
43	2	1	2	2	3	5	2	2	1	1	2	2	2	3	1	2	4	2	4	2	2	2	2	3	3	2	2	2	3	4	2	2	4	3	2	2	2	2	4	2	2	1
45	2	1	2	2	2	4	2	2	1	1	2	2	2	1	1	1	4	4	3	1	4	1	1	3	3	2	2	2	2	3	1	2	1	1	1	4	3	3	1	1	2	1
32	2	1	2	2	3	4	1	1	2	1	2	2	2	5	5	2	2	2	3	2	2	3	3	4	4	3	3	5	4	5	3	5	4	3	4	4	4	4	5	3	5	1
37	2	1	2	1	2	4	2	2	1	1	2	2	2	1	1	2	3	2	3	2	4	2	4	4	4	3	2	4	3	4	2	3	2	2	2	2	3	3	4	3	3	1
19	2	1	2	5	1	3	1	1	2	1	2	2	3	5	5	1	3	1	4	3	4	2	5	5	2	2	2	2	2	2	2	2	2	2	2	2	2	3	4	4	2	1
41	2	1	2	1	1	4	2	2	2	1	1	2	2	1	1	2	2	4	4	4	4	4	2	4	4	2	2	2	4	4	2	4	4	2	4	4	4	4	2	4	2	2
32	2	1	1	1	1	2	2	1	1	1	2	2	1	5	5	2	3	2	4	4	3	3	3	5	4	5	1	5	3	5	2	2	2	3	3	4	4	4	3	3	3	1
32	2	1	1	5	3	5	3	2	2	1	2	2	1	2	2	1	2	4	4	5	5	1	3	5	4	1	4	4	5	4	3	2	3	4	5	5	5	5	5	5	3	2
40	2	1	2	2	2	4	2	2	2	1	1	2	2	1	1	2	3	1	4	4	4	4	4	4	5	2	2	4	4	4	4	4	4	2	2	2	4	4	2	5	4	1
33	1	1	2	2	1	5	2	2	2	1	1	2	2	1	1	5	3	3	4	2	3	3	3	4	3	4	2	2	3	4	1	1	1	1	1	2	2	3	3	3	3	1
44	2	1	2	2	2	2	2	2	1	1	1	2	2	1	1	1	4	4	3	4	4	4	4	4	4	4	4	4	4	2	4	4	3	4	4	4	4	4	4	4	4	1
37	2	1	2	2	2	4	2	2	2	1	2	2	2	1	1	2	4	1	3	1	1	3	1	4	4	4	1	4	2	4	1	4	4	4	1	1	1	1	1	1	4	3
27	1	1	1	2	3	4	1	1	1	1	1	2	3	5	5	1	2	4	3	3	3	4	3	4	3	3	3	1	3	4	4	4	4	1	4	3	3	3	3	4	1	3
24	1	1	2	2	1	4	1	1	1	2	1	2	2	5	5	2	3	3	4	4	3	4	3	5	5	4	3	4	4	4	4	2	1	3	2	3	4	5	3	3	3	3
58	1	1	2	3	3	4	2	2	1	2	2	2	1	5	5	1	4	2	2	3	2	3	2	3	3	4	3	3	3	3	2	1	1	2	3	3	3	3	3	2	4	3
28	1	1	2	2	2	4	2	1	1	2	1	2	2	5	5	2	1	1	3	3	1	1	3	4	1	4	2	4	4	4	3	3	3	2	2	2	2	2	4	2	4	3
31	2	1	1	3	1	4	1	1	1	2	2	2	1	1	1	1	1	2	3	2	2	2	3	1	4	4	3	2	2	3	1	2	3	3	2	3	3	2	2	4	4	1
25	1	1	2	1	1	4	1	1	2	2	1	2	1	5	5	1	2	1	2	2	2	2	2	5	5	4	2	3	4	3	3	3	3	4	2	2	3	4	3	2	4	1
